# Supplementary material for: Highly efficient electrosynthesis of hydrogen peroxide on a superhydrophobic three-phase interface by natural air diffusion
Source: Nat Commun. 2020 Apr 7;11:1731. doi: 10.1038/s41467-020-15597-y (PMC7138826; doi:10.1038/s41467-020-15597-y)
Supplement: Supplementary file 3 — Source Data [file 41467_2020_15597_MOESM3_ESM.xlsx]

## Sheet: Figure 2b
Figure 2b
Potential (V vs. SCE)	Current (mA)	Current (mA)	Current (mA)	Current (mA)	Current (mA)
	PTFE / CB=0.1	PTFE / CB=0.3	PTFE / CB=0.6	PTFE / CB=1	PTFE / CB=1.5
0.1	1.251	1.46	-0.02167	0.00163	-0.00343
0.099	1.208	1.423	-0.02187	0.00148	-0.00345
0.098	1.165	1.386	-0.02207	0.00135	-0.00349
0.097	1.122	1.349	-0.0223	0.00122	-0.00353
0.096	1.079	1.312	-0.02253	0.00108	-0.00358
0.095	1.036	1.275	-0.02276	0.000935	-0.00363
0.094	0.9942	1.239	-0.02299	0.0007885	-0.00367
0.093	0.9522	1.203	-0.02321	0.0006446	-0.0037
0.092	0.9102	1.167	-0.02344	0.0005041	-0.00374
0.091	0.8682	1.131	-0.02365	0.0003724	-0.00376
0.09	0.8262	1.095	-0.02384	0.0002336	-0.00379
0.089	0.7844	1.059	-0.02402	8.86e-05	-0.00382
0.088	0.7427	1.024	-0.02418	-5.969e-05	-0.00385
0.087	0.7012	0.9889	-0.02437	-0.0002228	-0.00389
0.086	0.6601	0.9537	-0.02456	-0.0003772	-0.00392
0.085	0.6195	0.9187	-0.02474	-0.0005303	-0.00394
0.084	0.5791	0.884	-0.02493	-0.0006802	-0.00398
0.083	0.5389	0.8496	-0.0251	-0.0008256	-0.00402
0.082	0.4987	0.8152	-0.02529	-0.0009798	-0.00407
0.081	0.4588	0.7808	-0.02548	-0.00114	-0.00413
0.08	0.4192	0.7463	-0.02567	-0.00128	-0.00417
0.079	0.38	0.7121	-0.02585	-0.00142	-0.00419
0.078	0.341	0.6782	-0.026	-0.00154	-0.0042
0.077	0.3022	0.6446	-0.02616	-0.00166	-0.0042
0.076	0.2634	0.6112	-0.02631	-0.00179	-0.00422
0.075	0.2249	0.5779	-0.02646	-0.00192	-0.00424
0.074	0.1865	0.5445	-0.02665	-0.00204	-0.00428
0.073	0.1485	0.5112	-0.02684	-0.00217	-0.00432
0.072	0.1106	0.4782	-0.02703	-0.00228	-0.00437
0.071	0.07278	0.4456	-0.02723	-0.0024	-0.00442
0.07	0.03496	0.4132	-0.02742	-0.00252	-0.00446
0.069	-0.0028	0.3808	-0.0276	-0.00264	-0.00449
0.068	-0.04048	0.3485	-0.02777	-0.00277	-0.00452
0.067	-0.0779	0.3162	-0.02793	-0.00289	-0.00454
0.066	-0.115	0.2841	-0.02809	-0.00301	-0.00457
0.065	-0.1518	0.2523	-0.02825	-0.00314	-0.0046
0.064	-0.1882	0.2206	-0.0284	-0.00328	-0.00465
0.063	-0.2244	0.189	-0.02854	-0.0034	-0.00471
0.062	-0.2605	0.1575	-0.02869	-0.00352	-0.00476
0.061	-0.2965	0.1262	-0.02884	-0.00364	-0.0048
0.06	-0.3324	0.09493	-0.02902	-0.00376	-0.00484
0.059	-0.3681	0.06371	-0.0292	-0.00388	-0.00487
0.058	-0.4035	0.03238	-0.02939	-0.004	-0.0049
0.057	-0.4387	0.00104	-0.02958	-0.00411	-0.00492
0.056	-0.4737	-0.03016	-0.02975	-0.00421	-0.00493
0.055	-0.5085	-0.06101	-0.02991	-0.00433	-0.00493
0.054	-0.5432	-0.09141	-0.03007	-0.00445	-0.00495
0.053	-0.5779	-0.1215	-0.03022	-0.00459	-0.00498
0.052	-0.6124	-0.1513	-0.03039	-0.00473	-0.00503
0.051	-0.6467	-0.181	-0.03057	-0.00483	-0.00508
0.05	-0.6809	-0.2107	-0.03076	-0.00492	-0.00511
0.049	-0.7147	-0.2403	-0.03095	-0.005	-0.00515
0.048	-0.7487	-0.2697	-0.0311	-0.00509	-0.00517
0.047	-0.7826	-0.2991	-0.03126	-0.0052	-0.0052
0.046	-0.8165	-0.3284	-0.03139	-0.00531	-0.00524
0.045	-0.8504	-0.3577	-0.03153	-0.00543	-0.00526
0.044	-0.8837	-0.3869	-0.03168	-0.00555	-0.00527
0.043	-0.9167	-0.416	-0.03182	-0.00566	-0.00527
0.042	-0.9493	-0.4448	-0.03197	-0.00579	-0.00527
0.041	-0.9815	-0.4734	-0.03211	-0.00591	-0.00529
0.04	-1.014	-0.5018	-0.03225	-0.00602	-0.00534
0.039	-1.046	-0.5301	-0.03239	-0.00612	-0.00538
0.038	-1.078	-0.5582	-0.03251	-0.00622	-0.00542
0.037	-1.109	-0.5861	-0.03264	-0.00631	-0.00545
0.036	-1.141	-0.6138	-0.03277	-0.0064	-0.00547
0.035	-1.172	-0.6412	-0.0329	-0.00649	-0.0055
0.034	-1.203	-0.6686	-0.03304	-0.00659	-0.00554
0.033	-1.234	-0.696	-0.03318	-0.0067	-0.00558
0.032	-1.265	-0.7234	-0.03333	-0.00682	-0.0056
0.031	-1.296	-0.7507	-0.03348	-0.00692	-0.00563
0.03	-1.326	-0.7778	-0.03363	-0.00702	-0.00565
0.029	-1.356	-0.8047	-0.03379	-0.00711	-0.00567
0.028	-1.386	-0.8315	-0.03394	-0.00722	-0.00569
0.027	-1.416	-0.8582	-0.03409	-0.00732	-0.00571
0.026	-1.446	-0.8848	-0.03422	-0.00742	-0.00574
0.025	-1.476	-0.911	-0.03436	-0.00752	-0.00577
0.024	-1.506	-0.937	-0.03451	-0.00761	-0.00579
0.023	-1.536	-0.9628	-0.03466	-0.00771	-0.00581
0.022	-1.566	-0.9885	-0.03483	-0.0078	-0.00584
0.021	-1.595	-1.014	-0.035	-0.00789	-0.00587
0.02	-1.625	-1.04	-0.03516	-0.00797	-0.0059
0.019	-1.654	-1.065	-0.0353	-0.00805	-0.00593
0.018	-1.683	-1.09	-0.03541	-0.00813	-0.00596
0.017	-1.712	-1.115	-0.03553	-0.00822	-0.00598
0.016	-1.74	-1.14	-0.03565	-0.00831	-0.006
0.015	-1.768	-1.165	-0.03581	-0.00842	-0.00604
0.014	-1.796	-1.189	-0.03597	-0.00852	-0.00607
0.013	-1.824	-1.213	-0.03612	-0.00864	-0.00611
0.012	-1.852	-1.238	-0.03626	-0.00875	-0.00615
0.011	-1.88	-1.262	-0.03635	-0.00884	-0.00618
0.01	-1.908	-1.287	-0.03646	-0.00892	-0.00621
0.009	-1.935	-1.311	-0.03659	-0.009	-0.00623
0.008	-1.962	-1.335	-0.03673	-0.00908	-0.00625
0.007	-1.989	-1.358	-0.03689	-0.00918	-0.00629
0.006	-2.016	-1.382	-0.03703	-0.00929	-0.00632
0.005	-2.043	-1.406	-0.03714	-0.00937	-0.00634
0.004	-2.07	-1.43	-0.03725	-0.00944	-0.00636
0.003	-2.096	-1.453	-0.03738	-0.00953	-0.00636
0.002	-2.123	-1.476	-0.03756	-0.00963	-0.0064
0.001	-2.15	-1.5	-0.03776	-0.00978	-0.00647
0	-2.176	-1.523	-0.03796	-0.00994	-0.00654
-0.001	-2.203	-1.547	-0.03811	-0.01005	-0.00659
-0.002	-2.229	-1.57	-0.03821	-0.01013	-0.0066
-0.003	-2.255	-1.594	-0.03833	-0.01019	-0.00658
-0.004	-2.281	-1.616	-0.03845	-0.01025	-0.00657
-0.005	-2.306	-1.639	-0.03858	-0.01033	-0.00657
-0.006	-2.332	-1.662	-0.03871	-0.01042	-0.0066
-0.007	-2.357	-1.685	-0.0388	-0.0105	-0.00663
-0.008	-2.382	-1.707	-0.03889	-0.01057	-0.00665
-0.009	-2.408	-1.729	-0.03899	-0.01066	-0.00667
-0.01	-2.433	-1.75	-0.03911	-0.01074	-0.00671
-0.011	-2.457	-1.772	-0.03925	-0.01085	-0.00674
-0.012	-2.482	-1.793	-0.03939	-0.01096	-0.00678
-0.013	-2.506	-1.815	-0.03954	-0.01107	-0.00682
-0.014	-2.53	-1.836	-0.0397	-0.01116	-0.00685
-0.015	-2.554	-1.857	-0.03987	-0.01124	-0.00688
-0.016	-2.578	-1.878	-0.04001	-0.01133	-0.00691
-0.017	-2.602	-1.9	-0.04014	-0.01141	-0.00693
-0.018	-2.626	-1.921	-0.04027	-0.01149	-0.00694
-0.019	-2.649	-1.941	-0.04038	-0.01158	-0.00696
-0.02	-2.673	-1.962	-0.04047	-0.01167	-0.00699
-0.021	-2.696	-1.982	-0.04054	-0.01174	-0.00701
-0.022	-2.72	-2.003	-0.0406	-0.01182	-0.00703
-0.023	-2.742	-2.023	-0.04067	-0.01191	-0.00706
-0.024	-2.765	-2.044	-0.04075	-0.012	-0.00707
-0.025	-2.788	-2.063	-0.04086	-0.0121	-0.0071
-0.026	-2.811	-2.083	-0.04097	-0.01221	-0.00714
-0.027	-2.834	-2.104	-0.04107	-0.0123	-0.00717
-0.028	-2.857	-2.124	-0.0412	-0.01239	-0.00721
-0.029	-2.879	-2.143	-0.0413	-0.01246	-0.00724
-0.03	-2.902	-2.163	-0.04144	-0.01254	-0.00724
-0.031	-2.924	-2.182	-0.04159	-0.01261	-0.00726
-0.032	-2.945	-2.201	-0.04173	-0.01269	-0.00728
-0.033	-2.967	-2.221	-0.04187	-0.01278	-0.0073
-0.034	-2.988	-2.241	-0.04197	-0.01284	-0.00732
-0.035	-3.01	-2.26	-0.04208	-0.0129	-0.00732
-0.036	-3.031	-2.278	-0.04218	-0.01298	-0.00732
-0.037	-3.053	-2.297	-0.04228	-0.01307	-0.00735
-0.038	-3.074	-2.317	-0.0424	-0.01318	-0.00738
-0.039	-3.095	-2.336	-0.04251	-0.01329	-0.00742
-0.04	-3.116	-2.355	-0.04262	-0.01338	-0.00745
-0.041	-3.137	-2.374	-0.04274	-0.01345	-0.00748
-0.042	-3.158	-2.393	-0.04284	-0.01352	-0.0075
-0.043	-3.179	-2.412	-0.04296	-0.0136	-0.00752
-0.044	-3.2	-2.431	-0.0431	-0.01368	-0.00754
-0.045	-3.221	-2.449	-0.04325	-0.01377	-0.00754
-0.046	-3.241	-2.467	-0.04341	-0.01385	-0.00755
-0.047	-3.262	-2.484	-0.04358	-0.01394	-0.00758
-0.048	-3.282	-2.502	-0.04374	-0.01404	-0.00761
-0.049	-3.302	-2.521	-0.0439	-0.01414	-0.00766
-0.05	-3.323	-2.539	-0.04404	-0.01424	-0.0077
-0.051	-3.343	-2.557	-0.04415	-0.01433	-0.00773
-0.052	-3.362	-2.574	-0.04424	-0.0144	-0.00773
-0.053	-3.381	-2.591	-0.04431	-0.01446	-0.00772
-0.054	-3.401	-2.609	-0.04438	-0.01452	-0.00772
-0.055	-3.42	-2.626	-0.04449	-0.01458	-0.00773
-0.056	-3.439	-2.644	-0.04461	-0.01465	-0.00774
-0.057	-3.458	-2.66	-0.04475	-0.01474	-0.00778
-0.058	-3.477	-2.677	-0.04488	-0.01482	-0.00782
-0.059	-3.496	-2.694	-0.04497	-0.0149	-0.00785
-0.06	-3.515	-2.711	-0.04505	-0.01497	-0.00789
-0.061	-3.533	-2.728	-0.0451	-0.01504	-0.00792
-0.062	-3.552	-2.744	-0.04516	-0.01511	-0.00794
-0.063	-3.57	-2.76	-0.04524	-0.01519	-0.00798
-0.064	-3.589	-2.777	-0.04533	-0.01526	-0.008
-0.065	-3.607	-2.794	-0.04545	-0.01534	-0.00802
-0.066	-3.626	-2.812	-0.04556	-0.01541	-0.00804
-0.067	-3.645	-2.828	-0.04567	-0.01547	-0.00805
-0.068	-3.663	-2.844	-0.04578	-0.01556	-0.00807
-0.069	-3.681	-2.86	-0.04589	-0.01564	-0.0081
-0.07	-3.698	-2.876	-0.04603	-0.01573	-0.00814
-0.071	-3.716	-2.892	-0.04617	-0.01581	-0.00817
-0.072	-3.734	-2.909	-0.0463	-0.01589	-0.00818
-0.073	-3.752	-2.925	-0.04642	-0.01598	-0.0082
-0.074	-3.768	-2.94	-0.0465	-0.01607	-0.00822
-0.075	-3.785	-2.955	-0.04657	-0.01616	-0.00825
-0.076	-3.802	-2.97	-0.04665	-0.01625	-0.00828
-0.077	-3.819	-2.986	-0.04674	-0.01634	-0.00832
-0.078	-3.836	-3.002	-0.04685	-0.01644	-0.00834
-0.079	-3.854	-3.018	-0.04695	-0.01655	-0.00835
-0.08	-3.871	-3.033	-0.04706	-0.01665	-0.00835
-0.081	-3.888	-3.047	-0.04717	-0.01674	-0.00834
-0.082	-3.906	-3.062	-0.04727	-0.01681	-0.00835
-0.083	-3.922	-3.078	-0.04737	-0.01689	-0.00839
-0.084	-3.939	-3.093	-0.04746	-0.01698	-0.00843
-0.085	-3.955	-3.108	-0.04755	-0.01706	-0.00847
-0.086	-3.973	-3.121	-0.04766	-0.01713	-0.0085
-0.087	-3.99	-3.135	-0.04779	-0.0172	-0.00852
-0.088	-4.006	-3.15	-0.04796	-0.01728	-0.00855
-0.089	-4.022	-3.166	-0.04812	-0.01737	-0.00858
-0.09	-4.038	-3.181	-0.04826	-0.01745	-0.00862
-0.091	-4.054	-3.195	-0.04834	-0.01751	-0.00864
-0.092	-4.07	-3.209	-0.0484	-0.01758	-0.00865
-0.093	-4.086	-3.223	-0.04845	-0.01766	-0.00867
-0.094	-4.102	-3.238	-0.04851	-0.01776	-0.00869
-0.095	-4.118	-3.253	-0.04861	-0.01786	-0.0087
-0.096	-4.133	-3.267	-0.04871	-0.01794	-0.00874
-0.097	-4.149	-3.281	-0.04884	-0.01802	-0.00878
-0.098	-4.165	-3.294	-0.04901	-0.0181	-0.00881
-0.099	-4.18	-3.307	-0.04919	-0.01819	-0.00883
-0.1	-4.196	-3.321	-0.04936	-0.0183	-0.00886
-0.101	-4.211	-3.336	-0.04948	-0.01839	-0.00889
-0.102	-4.227	-3.35	-0.04959	-0.01849	-0.00893
-0.103	-4.243	-3.363	-0.04966	-0.01858	-0.00897
-0.104	-4.258	-3.376	-0.04971	-0.01864	-0.00901
-0.105	-4.273	-3.389	-0.04979	-0.0187	-0.00903
-0.106	-4.288	-3.403	-0.04986	-0.01876	-0.00905
-0.107	-4.303	-3.417	-0.04996	-0.01884	-0.00907
-0.108	-4.317	-3.431	-0.05008	-0.01896	-0.0091
-0.109	-4.332	-3.443	-0.0502	-0.01906	-0.00912
-0.11	-4.346	-3.455	-0.05033	-0.01914	-0.00915
-0.111	-4.361	-3.468	-0.05045	-0.01922	-0.00917
-0.112	-4.375	-3.482	-0.05056	-0.01929	-0.00919
-0.113	-4.389	-3.496	-0.05068	-0.01938	-0.00922
-0.114	-4.403	-3.509	-0.05078	-0.01947	-0.00926
-0.115	-4.417	-3.521	-0.05089	-0.01957	-0.0093
-0.116	-4.431	-3.533	-0.05099	-0.01966	-0.00935
-0.117	-4.444	-3.545	-0.05111	-0.01975	-0.00938
-0.118	-4.458	-3.558	-0.05127	-0.01983	-0.00941
-0.119	-4.473	-3.572	-0.05142	-0.01991	-0.00942
-0.12	-4.487	-3.584	-0.05158	-0.02	-0.00945
-0.121	-4.501	-3.596	-0.05171	-0.02014	-0.00947
-0.122	-4.515	-3.608	-0.0518	-0.02016	-0.00949
-0.123	-4.529	-3.62	-0.05187	-0.02007	-0.00951
-0.124	-4.543	-3.633	-0.05195	-0.0202	-0.00953
-0.125	-4.557	-3.645	-0.05204	-0.02085	-0.00955
-0.126	-4.57	-3.657	-0.05215	-0.02208	-0.00959
-0.127	-4.584	-3.668	-0.05227	-0.02367	-0.00963
-0.128	-4.598	-3.68	-0.05238	-0.02475	-0.00967
-0.129	-4.612	-3.693	-0.05249	-0.02485	-0.00972
-0.13	-4.625	-3.706	-0.05259	-0.02424	-0.00976
-0.131	-4.639	-3.718	-0.05271	-0.02338	-0.0098
-0.132	-4.652	-3.729	-0.05285	-0.02271	-0.00986
-0.133	-4.665	-3.74	-0.05298	-0.02245	-0.00992
-0.134	-4.678	-3.751	-0.05314	-0.02237	-0.00997
-0.135	-4.69	-3.764	-0.0533	-0.02232	-0.01002
-0.136	-4.702	-3.776	-0.05342	-0.02231	-0.01004
-0.137	-4.715	-3.787	-0.05356	-0.02233	-0.01007
-0.138	-4.728	-3.797	-0.05367	-0.02237	-0.01009
-0.139	-4.742	-3.809	-0.05378	-0.02243	-0.01013
-0.14	-4.755	-3.821	-0.05391	-0.02251	-0.01018
-0.141	-4.768	-3.834	-0.05405	-0.02261	-0.01023
-0.142	-4.782	-3.846	-0.05422	-0.02271	-0.01028
-0.143	-4.795	-3.857	-0.05441	-0.02282	-0.01033
-0.144	-4.808	-3.867	-0.05458	-0.02292	-0.01038
-0.145	-4.82	-3.877	-0.05474	-0.02301	-0.01043
-0.146	-4.832	-3.889	-0.05485	-0.02309	-0.01049
-0.147	-4.845	-3.901	-0.05497	-0.02319	-0.01054
-0.148	-4.857	-3.912	-0.05512	-0.02328	-0.01059
-0.149	-4.869	-3.922	-0.05529	-0.02336	-0.01061
-0.15	-4.881	-3.932	-0.05549	-0.02347	-0.01065
-0.151	-4.893	-3.944	-0.05568	-0.0236	-0.01069
-0.152	-4.905	-3.956	-0.05584	-0.02375	-0.01075
-0.153	-4.917	-3.968	-0.05601	-0.02392	-0.01082
-0.154	-4.93	-3.979	-0.05616	-0.02407	-0.0109
-0.155	-4.942	-3.99	-0.0563	-0.02418	-0.01097
-0.156	-4.954	-4	-0.05643	-0.02429	-0.01105
-0.157	-4.967	-4.011	-0.0566	-0.0244	-0.01111
-0.158	-4.979	-4.023	-0.05678	-0.02453	-0.01117
-0.159	-4.992	-4.034	-0.05699	-0.02468	-0.01122
-0.16	-5.003	-4.043	-0.05722	-0.02482	-0.01127
-0.161	-5.015	-4.052	-0.05742	-0.02497	-0.01133
-0.162	-5.026	-4.062	-0.05761	-0.02513	-0.01139
-0.163	-5.037	-4.074	-0.05779	-0.02528	-0.01145
-0.164	-5.049	-4.085	-0.05798	-0.02542	-0.01153
-0.165	-5.061	-4.095	-0.05818	-0.02556	-0.01161
-0.166	-5.073	-4.105	-0.0584	-0.02572	-0.01171
-0.167	-5.084	-4.115	-0.05862	-0.02591	-0.0118
-0.168	-5.096	-4.125	-0.05883	-0.02611	-0.01189
-0.169	-5.109	-4.136	-0.05904	-0.02629	-0.01197
-0.17	-5.12	-4.146	-0.05926	-0.02646	-0.01206
-0.171	-5.132	-4.155	-0.05948	-0.02664	-0.01214
-0.172	-5.143	-4.165	-0.05975	-0.02682	-0.01223
-0.173	-5.154	-4.174	-0.06003	-0.02701	-0.01231
-0.174	-5.166	-4.184	-0.06034	-0.0272	-0.0124
-0.175	-5.177	-4.194	-0.06065	-0.02738	-0.01251
-0.176	-5.188	-4.204	-0.06093	-0.02758	-0.01263
-0.177	-5.199	-4.213	-0.06119	-0.02779	-0.01275
-0.178	-5.211	-4.223	-0.06143	-0.02801	-0.01286
-0.179	-5.223	-4.233	-0.06169	-0.02825	-0.01296
-0.18	-5.235	-4.244	-0.06199	-0.02848	-0.01306
-0.181	-5.246	-4.254	-0.0623	-0.02871	-0.01316
-0.182	-5.257	-4.264	-0.06266	-0.02894	-0.01327
-0.183	-5.268	-4.272	-0.06301	-0.02915	-0.0134
-0.184	-5.28	-4.282	-0.06336	-0.02937	-0.01355
-0.185	-5.291	-4.291	-0.06374	-0.02961	-0.01371
-0.186	-5.302	-4.302	-0.06411	-0.02987	-0.01385
-0.187	-5.313	-4.312	-0.06451	-0.03016	-0.01398
-0.188	-5.323	-4.321	-0.06492	-0.03045	-0.01411
-0.189	-5.334	-4.329	-0.06534	-0.03073	-0.01426
-0.19	-5.344	-4.339	-0.06581	-0.03102	-0.01444
-0.191	-5.354	-4.349	-0.06631	-0.03133	-0.01464
-0.192	-5.365	-4.359	-0.06682	-0.03165	-0.01484
-0.193	-5.376	-4.367	-0.06732	-0.03201	-0.01503
-0.194	-5.387	-4.375	-0.06778	-0.03236	-0.01521
-0.195	-5.397	-4.384	-0.06822	-0.03272	-0.01539
-0.196	-5.407	-4.394	-0.06868	-0.03307	-0.0156
-0.197	-5.417	-4.404	-0.06916	-0.03339	-0.01584
-0.198	-5.428	-4.415	-0.06968	-0.03372	-0.0161
-0.199	-5.439	-4.424	-0.07023	-0.03409	-0.01636
-0.2	-5.449	-4.433	-0.07076	-0.03448	-0.01659
-0.201	-5.46	-4.442	-0.07132	-0.03494	-0.01681
-0.202	-5.47	-4.452	-0.07192	-0.03541	-0.01704
-0.203	-5.48	-4.462	-0.07255	-0.0359	-0.01729
-0.204	-5.49	-4.471	-0.07322	-0.03641	-0.01757
-0.205	-5.5	-4.48	-0.07393	-0.0369	-0.01785
-0.206	-5.511	-4.489	-0.07464	-0.03737	-0.01815
-0.207	-5.521	-4.499	-0.07537	-0.03786	-0.01844
-0.208	-5.532	-4.509	-0.0761	-0.03838	-0.01874
-0.209	-5.542	-4.519	-0.07683	-0.03893	-0.01905
-0.21	-5.553	-4.527	-0.07757	-0.0395	-0.01936
-0.211	-5.564	-4.535	-0.07831	-0.04006	-0.01968
-0.212	-5.575	-4.544	-0.07908	-0.04063	-0.02001
-0.213	-5.586	-4.554	-0.07987	-0.04121	-0.02035
-0.214	-5.596	-4.564	-0.08073	-0.04184	-0.02071
-0.215	-5.607	-4.574	-0.08164	-0.04251	-0.02108
-0.216	-5.618	-4.582	-0.08259	-0.04322	-0.02146
-0.217	-5.629	-4.591	-0.08359	-0.04396	-0.02188
-0.218	-5.639	-4.6	-0.08459	-0.04473	-0.02231
-0.219	-5.649	-4.61	-0.08562	-0.04551	-0.02275
-0.22	-5.659	-4.62	-0.0867	-0.0463	-0.02319
-0.221	-5.669	-4.628	-0.0878	-0.04711	-0.02361
-0.222	-5.679	-4.636	-0.08896	-0.04797	-0.02404
-0.223	-5.689	-4.645	-0.09017	-0.04886	-0.02451
-0.224	-5.698	-4.654	-0.09142	-0.04976	-0.02501
-0.225	-5.708	-4.663	-0.09271	-0.05065	-0.02553
-0.226	-5.719	-4.673	-0.09403	-0.05154	-0.02607
-0.227	-5.729	-4.681	-0.09541	-0.05247	-0.02661
-0.228	-5.74	-4.689	-0.09684	-0.05346	-0.02717
-0.229	-5.75	-4.698	-0.09832	-0.05448	-0.02775
-0.23	-5.76	-4.709	-0.09985	-0.05553	-0.02833
-0.231	-5.771	-4.719	-0.1014	-0.05661	-0.02894
-0.232	-5.781	-4.729	-0.103	-0.05774	-0.02956
-0.233	-5.791	-4.737	-0.1046	-0.05893	-0.03023
-0.234	-5.802	-4.744	-0.1063	-0.06017	-0.03093
-0.235	-5.813	-4.753	-0.108	-0.06143	-0.03166
-0.236	-5.824	-4.762	-0.1098	-0.06276	-0.03241
-0.237	-5.834	-4.772	-0.1117	-0.06415	-0.03318
-0.238	-5.843	-4.781	-0.1137	-0.06557	-0.03398
-0.239	-5.854	-4.789	-0.1158	-0.06699	-0.03481
-0.24	-5.864	-4.798	-0.118	-0.06847	-0.03568
-0.241	-5.874	-4.808	-0.1202	-0.07001	-0.03659
-0.242	-5.884	-4.818	-0.1225	-0.07165	-0.03752
-0.243	-5.893	-4.828	-0.1248	-0.07335	-0.03849
-0.244	-5.903	-4.836	-0.1272	-0.07506	-0.03948
-0.245	-5.913	-4.844	-0.1296	-0.07676	-0.04047
-0.246	-5.923	-4.852	-0.1321	-0.07852	-0.04152
-0.247	-5.933	-4.863	-0.1347	-0.08029	-0.04261
-0.248	-5.944	-4.874	-0.1373	-0.0821	-0.04374
-0.249	-5.955	-4.883	-0.1401	-0.08394	-0.04494
-0.25	-5.966	-4.891	-0.143	-0.08583	-0.04614
-0.251	-5.978	-4.899	-0.1459	-0.08782	-0.04736
-0.252	-5.988	-4.908	-0.149	-0.08993	-0.04859
-0.253	-5.999	-4.919	-0.152	-0.0921	-0.04984
-0.254	-6.01	-4.93	-0.1553	-0.09433	-0.05112
-0.255	-6.021	-4.939	-0.1585	-0.09662	-0.05244
-0.256	-6.032	-4.947	-0.1619	-0.09897	-0.05381
-0.257	-6.042	-4.956	-0.1654	-0.1014	-0.05518
-0.258	-6.052	-4.966	-0.1689	-0.1038	-0.05659
-0.259	-6.062	-4.977	-0.1726	-0.1062	-0.05805
-0.26	-6.073	-4.987	-0.1763	-0.1086	-0.05959
-0.261	-6.085	-4.996	-0.1802	-0.1112	-0.06121
-0.262	-6.095	-5.004	-0.1842	-0.1139	-0.06289
-0.263	-6.106	-5.014	-0.1884	-0.1167	-0.06462
-0.264	-6.116	-5.025	-0.1927	-0.1196	-0.06639
-0.265	-6.128	-5.036	-0.1971	-0.1226	-0.0682
-0.266	-6.14	-5.046	-0.2015	-0.1255	-0.0701
-0.267	-6.153	-5.055	-0.206	-0.1286	-0.07204
-0.268	-6.165	-5.064	-0.2106	-0.1317	-0.07403
-0.269	-6.177	-5.075	-0.2153	-0.135	-0.07608
-0.27	-6.189	-5.086	-0.2203	-0.1384	-0.07814
-0.271	-6.201	-5.098	-0.2254	-0.1418	-0.08024
-0.272	-6.213	-5.109	-0.2307	-0.1453	-0.08239
-0.273	-6.225	-5.119	-0.2361	-0.1489	-0.0846
-0.274	-6.236	-5.13	-0.2416	-0.1526	-0.08688
-0.275	-6.247	-5.141	-0.2474	-0.1562	-0.08929
-0.276	-6.259	-5.153	-0.2533	-0.16	-0.09178
-0.277	-6.271	-5.165	-0.2593	-0.1639	-0.09436
-0.278	-6.284	-5.175	-0.2654	-0.168	-0.09705
-0.279	-6.296	-5.185	-0.2716	-0.1721	-0.09975
-0.28	-6.309	-5.195	-0.2779	-0.1763	-0.1025
-0.281	-6.322	-5.208	-0.2844	-0.1806	-0.1053
-0.282	-6.335	-5.221	-0.291	-0.185	-0.108
-0.283	-6.348	-5.233	-0.2978	-0.1896	-0.1109
-0.284	-6.361	-5.244	-0.3048	-0.1943	-0.1139
-0.285	-6.375	-5.255	-0.312	-0.1991	-0.117
-0.286	-6.389	-5.267	-0.3194	-0.2039	-0.1203
-0.287	-6.403	-5.281	-0.327	-0.2087	-0.1236
-0.288	-6.418	-5.294	-0.3348	-0.2137	-0.127
-0.289	-6.431	-5.306	-0.3427	-0.2189	-0.1305
-0.29	-6.444	-5.318	-0.3507	-0.2243	-0.1341
-0.291	-6.458	-5.329	-0.359	-0.2298	-0.1377
-0.292	-6.473	-5.343	-0.3674	-0.2354	-0.1415
-0.293	-6.488	-5.357	-0.376	-0.2411	-0.1454
-0.294	-6.502	-5.371	-0.3847	-0.2468	-0.1494
-0.295	-6.516	-5.384	-0.3936	-0.2528	-0.1534
-0.296	-6.531	-5.396	-0.4027	-0.259	-0.1575
-0.297	-6.546	-5.409	-0.412	-0.2653	-0.1617
-0.298	-6.562	-5.424	-0.4215	-0.2716	-0.1659
-0.299	-6.577	-5.439	-0.4313	-0.2781	-0.1703
-0.3	-6.592	-5.454	-0.4413	-0.2847	-0.1748
-0.301	-6.608	-5.468	-0.4515	-0.2915	-0.1795
-0.302	-6.624	-5.482	-0.4619	-0.2984	-0.1843
-0.303	-6.641	-5.498	-0.4725	-0.3054	-0.1893
-0.304	-6.658	-5.515	-0.4832	-0.3126	-0.1943
-0.305	-6.676	-5.531	-0.4943	-0.3199	-0.1994
-0.306	-6.693	-5.547	-0.5055	-0.3274	-0.2045
-0.307	-6.71	-5.562	-0.517	-0.3351	-0.2097
-0.308	-6.727	-5.578	-0.5285	-0.3428	-0.2152
-0.309	-6.744	-5.595	-0.5403	-0.3506	-0.2207
-0.31	-6.761	-5.612	-0.5522	-0.3585	-0.2265
-0.311	-6.779	-5.628	-0.5643	-0.3667	-0.2323
-0.312	-6.798	-5.644	-0.5767	-0.375	-0.2382
-0.313	-6.817	-5.661	-0.5893	-0.3835	-0.2444
-0.314	-6.836	-5.679	-0.6022	-0.392	-0.2507
-0.315	-6.856	-5.698	-0.6153	-0.4006	-0.257
-0.316	-6.876	-5.716	-0.6285	-0.4095	-0.2636
-0.317	-6.895	-5.734	-0.642	-0.4185	-0.2703
-0.318	-6.915	-5.751	-0.6557	-0.4278	-0.277
-0.319	-6.936	-5.77	-0.6696	-0.4372	-0.284
-0.32	-6.957	-5.79	-0.6837	-0.4468	-0.2909
-0.321	-6.977	-5.811	-0.6982	-0.4565	-0.298
-0.322	-6.997	-5.831	-0.7128	-0.4664	-0.3053
-0.323	-7.018	-5.85	-0.7277	-0.4765	-0.3127
-0.324	-7.04	-5.869	-0.7428	-0.4867	-0.3204
-0.325	-7.062	-5.888	-0.758	-0.497	-0.3283
-0.326	-7.085	-5.909	-0.7735	-0.5074	-0.3363
-0.327	-7.107	-5.931	-0.7894	-0.5179	-0.3444
-0.328	-7.13	-5.952	-0.8057	-0.5285	-0.3525
-0.329	-7.154	-5.973	-0.8222	-0.5392	-0.3607
-0.33	-7.178	-5.994	-0.8388	-0.5501	-0.3691
-0.331	-7.201	-6.016	-0.8555	-0.561	-0.3776
-0.332	-7.225	-6.04	-0.8722	-0.5723	-0.3863
-0.333	-7.249	-6.063	-0.8891	-0.5838	-0.3951
-0.334	-7.274	-6.084	-0.9061	-0.5956	-0.4042
-0.335	-7.299	-6.106	-0.9233	-0.6075	-0.4135
-0.336	-7.324	-6.13	-0.9408	-0.6196	-0.4228
-0.337	-7.348	-6.156	-0.9585	-0.6317	-0.4323
-0.338	-7.374	-6.182	-0.9765	-0.644	-0.4419
-0.339	-7.401	-6.207	-0.9946	-0.6563	-0.4517
-0.34	-7.428	-6.23	-1.013	-0.6687	-0.4617
-0.341	-7.455	-6.254	-1.031	-0.6811	-0.4719
-0.342	-7.481	-6.28	-1.05	-0.6939	-0.482
-0.343	-7.508	-6.307	-1.069	-0.7069	-0.4924
-0.344	-7.537	-6.333	-1.088	-0.7202	-0.503
-0.345	-7.565	-6.358	-1.108	-0.7335	-0.5138
-0.346	-7.593	-6.384	-1.127	-0.7468	-0.5246
-0.347	-7.623	-6.412	-1.146	-0.7603	-0.5355
-0.348	-7.652	-6.441	-1.166	-0.7742	-0.5466
-0.349	-7.681	-6.469	-1.185	-0.7883	-0.5581
-0.35	-7.711	-6.496	-1.205	-0.8028	-0.5696
-0.351	-7.741	-6.523	-1.225	-0.8172	-0.5813
-0.352	-7.771	-6.55	-1.245	-0.8317	-0.593
-0.353	-7.801	-6.579	-1.266	-0.8464	-0.6047
-0.354	-7.832	-6.61	-1.287	-0.8613	-0.6168
-0.355	-7.864	-6.64	-1.308	-0.8763	-0.6291
-0.356	-7.896	-6.669	-1.329	-0.8912	-0.6414
-0.357	-7.929	-6.698	-1.351	-0.906	-0.6541
-0.358	-7.962	-6.727	-1.372	-0.9211	-0.6669
-0.359	-7.993	-6.758	-1.394	-0.9367	-0.6798
-0.36	-8.026	-6.791	-1.416	-0.9524	-0.6929
-0.361	-8.06	-6.822	-1.438	-0.9681	-0.706
-0.362	-8.094	-6.851	-1.46	-0.9837	-0.7194
-0.363	-8.129	-6.88	-1.482	-0.9993	-0.733
-0.364	-8.163	-6.911	-1.505	-1.015	-0.7467
-0.365	-8.198	-6.944	-1.527	-1.032	-0.7604
-0.366	-8.234	-6.977	-1.55	-1.048	-0.7745
-0.367	-8.269	-7.008	-1.574	-1.065	-0.7887
-0.368	-8.304	-7.039	-1.597	-1.081	-0.8032
-0.369	-8.34	-7.071	-1.621	-1.098	-0.8178
-0.37	-8.377	-7.106	-1.644	-1.115	-0.8325
-0.371	-8.414	-7.142	-1.668	-1.132	-0.8472
-0.372	-8.451	-7.176	-1.692	-1.149	-0.862
-0.373	-8.487	-7.208	-1.716	-1.166	-0.8771
-0.374	-8.523	-7.24	-1.74	-1.183	-0.8921
-0.375	-8.561	-7.273	-1.764	-1.201	-0.9074
-0.376	-8.6	-7.309	-1.788	-1.218	-0.9229
-0.377	-8.639	-7.344	-1.813	-1.236	-0.9383
-0.378	-8.678	-7.378	-1.837	-1.254	-0.9537
-0.379	-8.717	-7.412	-1.862	-1.273	-0.9695
-0.38	-8.756	-7.445	-1.887	-1.291	-0.9851
-0.381	-8.796	-7.48	-1.912	-1.31	-1.001
-0.382	-8.834	-7.517	-1.937	-1.328	-1.018
-0.383	-8.873	-7.552	-1.962	-1.347	-1.034
-0.384	-8.912	-7.587	-1.988	-1.366	-1.051
-0.385	-8.952	-7.621	-2.014	-1.385	-1.067
-0.386	-8.992	-7.656	-2.039	-1.404	-1.084
-0.387	-9.033	-7.694	-2.065	-1.423	-1.101
-0.388	-9.074	-7.732	-2.091	-1.443	-1.118
-0.389	-9.115	-7.77	-2.117	-1.462	-1.135
-0.39	-9.156	-7.805	-2.143	-1.482	-1.152
-0.391	-9.198	-7.841	-2.17	-1.501	-1.17
-0.392	-9.24	-7.88	-2.196	-1.521	-1.187
-0.393	-9.281	-7.919	-2.223	-1.541	-1.204
-0.394	-9.323	-7.957	-2.249	-1.562	-1.221
-0.395	-9.364	-7.994	-2.276	-1.582	-1.239
-0.396	-9.405	-8.03	-2.303	-1.603	-1.257
-0.397	-9.447	-8.068	-2.33	-1.624	-1.276
-0.398	-9.49	-8.108	-2.358	-1.645	-1.294
-0.399	-9.534	-8.148	-2.386	-1.666	-1.313
-0.4	-9.578	-8.186	-2.414	-1.687	-1.332
-0.401	-9.622	-8.223	-2.442	-1.708	-1.35
-0.402	-9.667	-8.259	-2.47	-1.729	-1.369
-0.403	-9.712	-8.298	-2.498	-1.751	-1.388
-0.404	-9.757	-8.338	-2.526	-1.772	-1.406
-0.405	-9.8	-8.377	-2.554	-1.793	-1.426
-0.406	-9.843	-8.414	-2.582	-1.814	-1.445
-0.407	-9.887	-8.451	-2.61	-1.836	-1.465
-0.408	-9.932	-8.49	-2.639	-1.858	-1.484
-0.409	-9.979	-8.531	-2.668	-1.88	-1.504
-0.41	-10.02	-8.573	-2.697	-1.901	-1.525
-0.411	-10.07	-8.614	-2.726	-1.923	-1.545
-0.412	-10.12	-8.652	-2.755	-1.946	-1.565
-0.413	-10.16	-8.691	-2.783	-1.969	-1.586
-0.414	-10.21	-8.731	-2.812	-1.991	-1.606
-0.415	-10.25	-8.774	-2.842	-2.014	-1.627
-0.416	-10.3	-8.816	-2.871	-2.036	-1.647
-0.417	-10.35	-8.856	-2.9	-2.059	-1.668
-0.418	-10.39	-8.893	-2.929	-2.083	-1.688
-0.419	-10.44	-8.931	-2.959	-2.107	-1.709
-0.42	-10.48	-8.972	-2.988	-2.13	-1.731
-0.421	-10.53	-9.015	-3.018	-2.153	-1.752
-0.422	-10.58	-9.057	-3.047	-2.176	-1.774
-0.423	-10.62	-9.098	-3.077	-2.199	-1.795
-0.424	-10.67	-9.136	-3.107	-2.222	-1.816
-0.425	-10.71	-9.176	-3.138	-2.245	-1.837
-0.426	-10.76	-9.218	-3.169	-2.268	-1.859
-0.427	-10.81	-9.261	-3.199	-2.292	-1.88
-0.428	-10.85	-9.302	-3.23	-2.316	-1.902
-0.429	-10.9	-9.342	-3.261	-2.34	-1.924
-0.43	-10.95	-9.382	-3.292	-2.365	-1.947
-0.431	-11	-9.422	-3.323	-2.389	-1.969
-0.432	-11.05	-9.465	-3.353	-2.414	-1.992
-0.433	-11.09	-9.509	-3.384	-2.439	-2.014
-0.434	-11.14	-9.551	-3.415	-2.463	-2.037
-0.435	-11.19	-9.592	-3.447	-2.488	-2.06
-0.436	-11.24	-9.631	-3.478	-2.512	-2.082
-0.437	-11.29	-9.673	-3.51	-2.537	-2.105
-0.438	-11.33	-9.716	-3.541	-2.562	-2.128
-0.439	-11.38	-9.761	-3.573	-2.586	-2.151
-0.44	-11.43	-9.803	-3.604	-2.611	-2.175
-0.441	-11.48	-9.843	-3.635	-2.636	-2.197
-0.442	-11.52	-9.882	-3.667	-2.661	-2.221
-0.443	-11.57	-9.924	-3.699	-2.686	-2.244
-0.444	-11.62	-9.968	-3.731	-2.712	-2.267
-0.445	-11.67	-10.01	-3.763	-2.737	-2.291
-0.446	-11.72	-10.05	-3.795	-2.763	-2.314
-0.447	-11.77	-10.09	-3.827	-2.788	-2.338
-0.448	-11.81	-10.14	-3.859	-2.813	-2.363
-0.449	-11.86	-10.18	-3.891	-2.838	-2.387
-0.45	-11.91	-10.22	-3.924	-2.865	-2.412
-0.451	-11.96	-10.27	-3.957	-2.89	-2.437
-0.452	-12.01	-10.31	-3.99	-2.916	-2.461
-0.453	-12.06	-10.35	-4.023	-2.942	-2.485
-0.454	-12.11	-10.39	-4.055	-2.967	-2.51
-0.455	-12.16	-10.44	-4.087	-2.993	-2.535
-0.456	-12.21	-10.48	-4.119	-3.019	-2.56
-0.457	-12.26	-10.52	-4.152	-3.045	-2.584
-0.458	-12.3	-10.56	-4.184	-3.071	-2.609
-0.459	-12.35	-10.6	-4.217	-3.097	-2.633
-0.46	-12.4	-10.64	-4.25	-3.124	-2.658
-0.461	-12.45	-10.69	-4.283	-3.152	-2.682
-0.462	-12.5	-10.73	-4.316	-3.178	-2.706
-0.463	-12.55	-10.78	-4.348	-3.204	-2.731
-0.464	-12.6	-10.82	-4.381	-3.23	-2.755
-0.465	-12.65	-10.86	-4.414	-3.257	-2.779
-0.466	-12.7	-10.9	-4.447	-3.283	-2.804
-0.467	-12.75	-10.95	-4.481	-3.31	-2.829
-0.468	-12.8	-11	-4.515	-3.338	-2.854
-0.469	-12.85	-11.04	-4.549	-3.366	-2.879
-0.47	-12.89	-11.08	-4.583	-3.394	-2.905
-0.471	-12.95	-11.13	-4.617	-3.421	-2.93
-0.472	-13	-11.17	-4.652	-3.448	-2.956
-0.473	-13.05	-11.22	-4.686	-3.474	-2.981
-0.474	-13.1	-11.26	-4.72	-3.501	-3.007
-0.475	-13.14	-11.3	-4.754	-3.528	-3.032
-0.476	-13.2	-11.34	-4.789	-3.556	-3.058
-0.477	-13.25	-11.39	-4.824	-3.584	-3.083
-0.478	-13.3	-11.43	-4.858	-3.612	-3.109
-0.479	-13.35	-11.48	-4.892	-3.639	-3.136
-0.48	-13.4	-11.52	-4.926	-3.667	-3.163
-0.481	-13.45	-11.56	-4.96	-3.695	-3.19
-0.482	-13.5	-11.61	-4.995	-3.723	-3.217
-0.483	-13.55	-11.65	-5.029	-3.75	-3.244
-0.484	-13.59	-11.7	-5.064	-3.778	-3.27
-0.485	-13.64	-11.74	-5.098	-3.806	-3.297
-0.486	-13.69	-11.79	-5.133	-3.835	-3.324
-0.487	-13.75	-11.83	-5.168	-3.865	-3.351
-0.488	-13.8	-11.87	-5.203	-3.894	-3.378
-0.489	-13.85	-11.92	-5.238	-3.923	-3.405
-0.49	-13.89	-11.96	-5.274	-3.951	-3.432
-0.491	-13.94	-12.01	-5.309	-3.98	-3.459
-0.492	-13.99	-12.05	-5.345	-4.009	-3.486
-0.493	-14.05	-12.09	-5.38	-4.038	-3.513
-0.494	-14.1	-12.14	-5.414	-4.067	-3.539
-0.495	-14.15	-12.19	-5.449	-4.096	-3.566
-0.496	-14.2	-12.23	-5.485	-4.125	-3.592
-0.497	-14.25	-12.28	-5.52	-4.155	-3.618
-0.498	-14.3	-12.32	-5.557	-4.186	-3.644
-0.499	-14.35	-12.36	-5.593	-4.215	-3.671
-0.5	-14.4	-12.4	-5.629	-4.245	-3.698
-0.501	-14.45	-12.45	-5.665	-4.273	-3.726
-0.502	-14.5	-12.49	-5.701	-4.301	-3.754
-0.503	-14.56	-12.54	-5.736	-4.329	-3.781
-0.504	-14.61	-12.58	-5.772	-4.358	-3.808
-0.505	-14.66	-12.62	-5.807	-4.387	-3.836
-0.506	-14.71	-12.67	-5.843	-4.417	-3.865
-0.507	-14.77	-12.72	-5.879	-4.446	-3.895
-0.508	-14.82	-12.76	-5.915	-4.476	-3.926
-0.509	-14.87	-12.81	-5.95	-4.506	-3.954
-0.51	-14.92	-12.85	-5.986	-4.536	-3.983
-0.511	-14.97	-12.89	-6.022	-4.565	-4.01
-0.512	-15.02	-12.94	-6.057	-4.594	-4.037
-0.513	-15.07	-12.99	-6.093	-4.623	-4.064
-0.514	-15.13	-13.03	-6.129	-4.653	-4.09
-0.515	-15.18	-13.07	-6.165	-4.683	-4.117
-0.516	-15.23	-13.12	-6.2	-4.712	-4.146
-0.517	-15.28	-13.16	-6.237	-4.741	-4.175
-0.518	-15.33	-13.21	-6.273	-4.77	-4.203
-0.519	-15.39	-13.26	-6.309	-4.801	-4.232
-0.52	-15.44	-13.3	-6.346	-4.832	-4.26
-0.521	-15.49	-13.34	-6.382	-4.864	-4.29
-0.522	-15.54	-13.39	-6.419	-4.894	-4.319
-0.523	-15.59	-13.43	-6.456	-4.924	-4.348
-0.524	-15.64	-13.48	-6.494	-4.953	-4.377
-0.525	-15.69	-13.53	-6.531	-4.983	-4.405
-0.526	-15.74	-13.57	-6.568	-5.013	-4.434
-0.527	-15.79	-13.61	-6.606	-5.043	-4.464
-0.528	-15.84	-13.66	-6.643	-5.073	-4.492
-0.529	-15.89	-13.7	-6.68	-5.104	-4.521
-0.53	-15.95	-13.75	-6.717	-5.136	-4.549
-0.531	-16	-13.79	-6.754	-5.168	-4.577
-0.532	-16.04	-13.83	-6.792	-5.199	-4.606
-0.533	-16.09	-13.87	-6.829	-5.23	-4.636
-0.534	-16.14	-13.92	-6.866	-5.26	-4.666
-0.535	-16.19	-13.97	-6.904	-5.29	-4.695
-0.536	-16.25	-14.01	-6.941	-5.32	-4.723
-0.537	-16.3	-14.06	-6.978	-5.351	-4.752
-0.538	-16.35	-14.1	-7.015	-5.381	-4.782
-0.539	-16.4	-14.14	-7.052	-5.412	-4.813
-0.54	-16.46	-14.19	-7.09	-5.444	-4.844
-0.541	-16.51	-14.23	-7.128	-5.475	-4.874
-0.542	-16.56	-14.28	-7.165	-5.507	-4.904
-0.543	-16.61	-14.32	-7.203	-5.539	-4.932
-0.544	-16.66	-14.37	-7.24	-5.569	-4.961
-0.545	-16.72	-14.41	-7.278	-5.6	-4.99
-0.546	-16.77	-14.46	-7.316	-5.631	-5.019
-0.547	-16.82	-14.5	-7.354	-5.662	-5.05
-0.548	-16.87	-14.55	-7.391	-5.694	-5.081
-0.549	-16.92	-14.59	-7.429	-5.724	-5.112
-0.55	-16.97	-14.63	-7.467	-5.755	-5.142
-0.551	-17.02	-14.68	-7.505	-5.786	-5.173
-0.552	-17.07	-14.72	-7.542	-5.817	-5.204
-0.553	-17.13	-14.77	-7.58	-5.849	-5.235
-0.554	-17.18	-14.82	-7.617	-5.88	-5.265
-0.555	-17.23	-14.86	-7.655	-5.91	-5.296
-0.556	-17.28	-14.9	-7.692	-5.942	-5.326
-0.557	-17.33	-14.95	-7.729	-5.973	-5.357
-0.558	-17.38	-15	-7.766	-6.004	-5.387
-0.559	-17.44	-15.04	-7.804	-6.034	-5.416
-0.56	-17.49	-15.09	-7.843	-6.065	-5.444
-0.561	-17.54	-15.13	-7.882	-6.097	-5.471
-0.562	-17.59	-15.17	-7.921	-6.13	-5.499
-0.563	-17.65	-15.22	-7.961	-6.164	-5.528
-0.564	-17.7	-15.26	-8.001	-6.196	-5.559
-0.565	-17.75	-15.31	-8.039	-6.228	-5.59
-0.566	-17.8	-15.36	-8.077	-6.26	-5.62
-0.567	-17.86	-15.4	-8.115	-6.292	-5.651
-0.568	-17.91	-15.44	-8.154	-6.324	-5.682
-0.569	-17.96	-15.49	-8.192	-6.357	-5.716
-0.57	-18.01	-15.54	-8.231	-6.389	-5.749
-0.571	-18.06	-15.58	-8.269	-6.422	-5.783
-0.572	-18.12	-15.63	-8.307	-6.455	-5.815
-0.573	-18.17	-15.67	-8.345	-6.49	-5.846
-0.574	-18.22	-15.72	-8.383	-6.523	-5.877
-0.575	-18.27	-15.77	-8.421	-6.555	-5.909
-0.576	-18.32	-15.81	-8.459	-6.585	-5.941
-0.577	-18.38	-15.86	-8.497	-6.615	-5.972
-0.578	-18.43	-15.9	-8.535	-6.646	-6.001
-0.579	-18.48	-15.95	-8.573	-6.676	-6.03
-0.58	-18.54	-16	-8.611	-6.706	-6.058
-0.581	-18.59	-16.04	-8.65	-6.737	-6.088
-0.582	-18.64	-16.09	-8.689	-6.769	-6.118
-0.583	-18.7	-16.13	-8.728	-6.802	-6.148
-0.584	-18.75	-16.18	-8.767	-6.836	-6.18
-0.585	-18.8	-16.22	-8.805	-6.87	-6.212
-0.586	-18.85	-16.27	-8.842	-6.903	-6.245
-0.587	-18.9	-16.32	-8.88	-6.936	-6.278
-0.588	-18.95	-16.36	-8.918	-6.97	-6.311
-0.589	-19	-16.41	-8.956	-7.005	-6.343
-0.59	-19.06	-16.45	-8.995	-7.04	-6.373
-0.591	-19.11	-16.5	-9.033	-7.074	-6.402
-0.592	-19.17	-16.55	-9.072	-7.106	-6.431
-0.593	-19.22	-16.6	-9.111	-7.137	-6.461
-0.594	-19.27	-16.65	-9.151	-7.169	-6.491
-0.595	-19.33	-16.69	-9.191	-7.2	-6.522
-0.596	-19.38	-16.73	-9.231	-7.232	-6.552
-0.597	-19.43	-16.78	-9.27	-7.264	-6.582
-0.598	-19.49	-16.83	-9.309	-7.297	-6.614
-0.599	-19.54	-16.88	-9.348	-7.33	-6.645
-0.6	-19.59	-16.92	-9.388	-7.363	-6.676
-0.601	-19.64	-16.97	-9.427	-7.394	-6.707
-0.602	-19.7	-17.01	-9.467	-7.426	-6.738
-0.603	-19.75	-17.06	-9.506	-7.458	-6.768
-0.604	-19.81	-17.11	-9.545	-7.492	-6.799
-0.605	-19.86	-17.15	-9.585	-7.527	-6.83
-0.606	-19.92	-17.19	-9.625	-7.56	-6.863
-0.607	-19.97	-17.24	-9.664	-7.593	-6.895
-0.608	-20.02	-17.29	-9.703	-7.627	-6.929
-0.609	-20.07	-17.34	-9.742	-7.661	-6.961
-0.61	-20.12	-17.38	-9.782	-7.695	-6.991
-0.611	-20.17	-17.43	-9.822	-7.728	-7.022
-0.612	-20.23	-17.48	-9.862	-7.759	-7.053
-0.613	-20.28	-17.52	-9.901	-7.793	-7.084
-0.614	-20.33	-17.58	-9.94	-7.828	-7.115
-0.615	-20.39	-17.63	-9.981	-7.863	-7.146
-0.616	-20.44	-17.67	-10.02	-7.896	-7.175
-0.617	-20.5	-17.71	-10.06	-7.928	-7.206
-0.618	-20.55	-17.76	-10.1	-7.96	-7.238
-0.619	-20.61	-17.8	-10.14	-7.996	-7.271
-0.62	-20.66	-17.85	-10.18	-8.032	-7.304
-0.621	-20.71	-17.9	-10.22	-8.067	-7.336
-0.622	-20.76	-17.95	-10.26	-8.099	-7.367
-0.623	-20.81	-17.99	-10.29	-8.129	-7.397
-0.624	-20.87	-18.04	-10.33	-8.16	-7.427
-0.625	-20.92	-18.09	-10.37	-8.193	-7.458
-0.626	-20.97	-18.14	-10.41	-8.226	-7.489
-0.627	-21.03	-18.18	-10.45	-8.259	-7.522
-0.628	-21.08	-18.22	-10.49	-8.292	-7.553
-0.629	-21.14	-18.27	-10.53	-8.326	-7.584
-0.63	-21.19	-18.31	-10.57	-8.361	-7.613
-0.631	-21.25	-18.36	-10.61	-8.395	-7.643
-0.632	-21.3	-18.41	-10.65	-8.428	-7.674
-0.633	-21.35	-18.46	-10.69	-8.46	-7.705
-0.634	-21.41	-18.5	-10.73	-8.492	-7.736
-0.635	-21.46	-18.55	-10.77	-8.526	-7.768
-0.636	-21.51	-18.6	-10.81	-8.559	-7.8
-0.637	-21.57	-18.65	-10.85	-8.592	-7.832
-0.638	-21.62	-18.69	-10.89	-8.624	-7.864
-0.639	-21.67	-18.73	-10.93	-8.656	-7.897
-0.64	-21.72	-18.78	-10.97	-8.69	-7.93
-0.641	-21.78	-18.82	-11.01	-8.726	-7.962
-0.642	-21.83	-18.88	-11.05	-8.761	-7.993
-0.643	-21.89	-18.93	-11.09	-8.794	-8.023
-0.644	-21.94	-18.98	-11.13	-8.825	-8.053
-0.645	-21.99	-19.02	-11.17	-8.856	-8.086
-0.646	-22.04	-19.07	-11.2	-8.89	-8.119
-0.647	-22.1	-19.11	-11.24	-8.925	-8.154
-0.648	-22.16	-19.16	-11.28	-8.961	-8.185
-0.649	-22.21	-19.21	-11.32	-8.995	-8.216
-0.65	-22.27	-19.26	-11.36	-9.027	-8.246
-0.651	-22.32	-19.3	-11.4	-9.06	-8.277
-0.652	-22.37	-19.35	-11.44	-9.094	-8.31
-0.653	-22.43	-19.4	-11.48	-9.128	-8.343
-0.654	-22.48	-19.45	-11.52	-9.161	-8.375
-0.655	-22.53	-19.5	-11.56	-9.195	-8.406
-0.656	-22.58	-19.55	-11.6	-9.23	-8.436
-0.657	-22.64	-19.59	-11.64	-9.264	-8.466
-0.658	-22.69	-19.64	-11.68	-9.298	-8.497
-0.659	-22.75	-19.68	-11.71	-9.33	-8.529
-0.66	-22.8	-19.73	-11.75	-9.362	-8.561
-0.661	-22.86	-19.78	-11.79	-9.397	-8.594
-0.662	-22.91	-19.82	-11.83	-9.435	-8.627
-0.663	-22.97	-19.87	-11.87	-9.474	-8.66
-0.664	-23.02	-19.93	-11.91	-9.511	-8.695
-0.665	-23.08	-19.98	-11.95	-9.544	-8.731
-0.666	-23.13	-20.03	-11.99	-9.576	-8.765
-0.667	-23.18	-20.08	-12.03	-9.61	-8.798
-0.668	-23.23	-20.12	-12.07	-9.647	-8.829
-0.669	-23.29	-20.16	-12.11	-9.684	-8.859
-0.67	-23.34	-20.21	-12.15	-9.72	-8.891
-0.671	-23.39	-20.26	-12.19	-9.756	-8.925
-0.672	-23.44	-20.31	-12.23	-9.79	-8.96
-0.673	-23.5	-20.35	-12.26	-9.827	-8.996
-0.674	-23.55	-20.4	-12.3	-9.864	-9.031
-0.675	-23.61	-20.44	-12.34	-9.9	-9.064
-0.676	-23.66	-20.5	-12.38	-9.935	-9.097
-0.677	-23.71	-20.55	-12.42	-9.969	-9.129
-0.678	-23.76	-20.6	-12.46	-10	-9.162
-0.679	-23.82	-20.64	-12.5	-10.04	-9.194
-0.68	-23.87	-20.68	-12.54	-10.07	-9.224
-0.681	-23.93	-20.73	-12.59	-10.1	-9.253
-0.682	-23.99	-20.78	-12.63	-10.14	-9.281
-0.683	-24.04	-20.83	-12.67	-10.17	-9.309
-0.684	-24.1	-20.88	-12.71	-10.2	-9.339
-0.685	-24.15	-20.92	-12.75	-10.24	-9.369
-0.686	-24.21	-20.97	-12.79	-10.28	-9.402
-0.687	-24.26	-21.01	-12.83	-10.31	-9.437
-0.688	-24.32	-21.06	-12.86	-10.34	-9.472
-0.689	-24.37	-21.12	-12.9	-10.37	-9.508
-0.69	-24.42	-21.16	-12.94	-10.4	-9.543
-0.691	-24.48	-21.21	-12.98	-10.44	-9.578
-0.692	-24.53	-21.25	-13.02	-10.47	-9.612
-0.693	-24.58	-21.3	-13.06	-10.51	-9.646
-0.694	-24.63	-21.35	-13.1	-10.54	-9.678
-0.695	-24.68	-21.4	-13.14	-10.58	-9.711
-0.696	-24.73	-21.45	-13.18	-10.61	-9.745
-0.697	-24.79	-21.5	-13.22	-10.65	-9.779
-0.698	-24.84	-21.55	-13.26	-10.68	-9.814
-0.699	-24.9	-21.6	-13.3	-10.72	-9.849
-0.7	-24.95	-21.65	-13.34	-10.75	-9.883
-0.701	-25.01	-21.7	-13.38	-10.79	-9.917
-0.702	-25.06	-21.74	-13.43	-10.82	-9.948
-0.703	-25.12	-21.78	-13.47	-10.86	-9.98
-0.704	-25.17	-21.83	-13.51	-10.89	-10.01
-0.705	-25.23	-21.88	-13.55	-10.92	-10.05
-0.706	-25.28	-21.93	-13.59	-10.96	-10.08
-0.707	-25.34	-21.97	-13.63	-10.99	-10.12
-0.708	-25.39	-22.02	-13.67	-11.03	-10.15
-0.709	-25.44	-22.06	-13.71	-11.06	-10.18
-0.71	-25.5	-22.11	-13.75	-11.09	-10.21
-0.711	-25.56	-22.16	-13.79	-11.13	-10.24
-0.712	-25.61	-22.22	-13.83	-11.17	-10.27
-0.713	-25.66	-22.27	-13.87	-11.21	-10.3
-0.714	-25.72	-22.32	-13.91	-11.24	-10.34
-0.715	-25.77	-22.36	-13.95	-11.28	-10.37
-0.716	-25.82	-22.41	-13.99	-11.31	-10.4
-0.717	-25.88	-22.46	-14.03	-11.34	-10.43
-0.718	-25.93	-22.51	-14.07	-11.38	-10.47
-0.719	-25.98	-22.56	-14.11	-11.41	-10.5
-0.72	-26.03	-22.6	-14.15	-11.45	-10.53
-0.721	-26.09	-22.64	-14.19	-11.48	-10.56
-0.722	-26.15	-22.69	-14.23	-11.52	-10.59
-0.723	-26.2	-22.74	-14.28	-11.56	-10.62
-0.724	-26.26	-22.79	-14.32	-11.6	-10.65
-0.725	-26.31	-22.84	-14.36	-11.63	-10.68
-0.726	-26.37	-22.89	-14.4	-11.67	-10.7
-0.727	-26.42	-22.94	-14.44	-11.7	-10.74
-0.728	-26.48	-22.99	-14.49	-11.73	-10.77
-0.729	-26.53	-23.04	-14.53	-11.77	-10.81
-0.73	-26.59	-23.09	-14.57	-11.8	-10.85
-0.731	-26.64	-23.14	-14.61	-11.83	-10.89
-0.732	-26.69	-23.18	-14.65	-11.87	-10.92
-0.733	-26.75	-23.22	-14.69	-11.9	-10.95
-0.734	-26.8	-23.27	-14.73	-11.93	-10.98
-0.735	-26.86	-23.32	-14.77	-11.96	-11.02
-0.736	-26.91	-23.37	-14.81	-12	-11.05
-0.737	-26.97	-23.42	-14.86	-12.03	-11.09
-0.738	-27.02	-23.46	-14.9	-12.07	-11.12
-0.739	-27.08	-23.51	-14.94	-12.11	-11.15
-0.74	-27.13	-23.55	-14.98	-12.14	-11.18
-0.741	-27.19	-23.61	-15.02	-12.18	-11.21
-0.742	-27.24	-23.66	-15.06	-12.21	-11.24
-0.743	-27.3	-23.71	-15.1	-12.25	-11.27
-0.744	-27.36	-23.76	-15.14	-12.28	-11.3
-0.745	-27.41	-23.81	-15.18	-12.32	-11.33
-0.746	-27.46	-23.86	-15.22	-12.35	-11.36
-0.747	-27.52	-23.91	-15.26	-12.39	-11.39
-0.748	-27.58	-23.96	-15.31	-12.41	-11.42
-0.749	-27.63	-24	-15.35	-12.44	-11.45
-0.75	-27.69	-24.05	-15.39	-12.48	-11.48
-0.751	-27.74	-24.09	-15.43	-12.52	-11.51
-0.752	-27.8	-24.14	-15.47	-12.56	-11.54
-0.753	-27.86	-24.2	-15.51	-12.59	-11.58
-0.754	-27.91	-24.25	-15.55	-12.63	-11.61
-0.755	-27.97	-24.3	-15.6	-12.67	-11.65
-0.756	-28.02	-24.34	-15.64	-12.71	-11.68
-0.757	-28.07	-24.39	-15.68	-12.75	-11.72
-0.758	-28.13	-24.44	-15.72	-12.79	-11.75
-0.759	-28.19	-24.5	-15.76	-12.82	-11.78
-0.76	-28.24	-24.55	-15.8	-12.86	-11.81
-0.761	-28.29	-24.6	-15.84	-12.89	-11.84
-0.762	-28.35	-24.64	-15.88	-12.93	-11.87
-0.763	-28.4	-24.69	-15.92	-12.96	-11.9
-0.764	-28.46	-24.74	-15.97	-12.99	-11.93
-0.765	-28.51	-24.79	-16.01	-13.02	-11.96
-0.766	-28.56	-24.84	-16.05	-13.05	-12
-0.767	-28.62	-24.88	-16.1	-13.09	-12.03
-0.768	-28.67	-24.93	-16.14	-13.12	-12.06
-0.769	-28.73	-24.97	-16.18	-13.15	-12.09
-0.77	-28.79	-25.02	-16.22	-13.19	-12.13
-0.771	-28.84	-25.07	-16.26	-13.22	-12.16
-0.772	-28.9	-25.12	-16.3	-13.26	-12.19
-0.773	-28.95	-25.16	-16.34	-13.3	-12.22
-0.774	-29.01	-25.21	-16.39	-13.34	-12.25
-0.775	-29.07	-25.26	-16.43	-13.38	-12.28
-0.776	-29.12	-25.32	-16.47	-13.42	-12.31
-0.777	-29.17	-25.37	-16.51	-13.45	-12.35
-0.778	-29.22	-25.42	-16.56	-13.49	-12.39
-0.779	-29.27	-25.47	-16.6	-13.52	-12.42
-0.78	-29.33	-25.51	-16.64	-13.56	-12.45
-0.781	-29.39	-25.56	-16.68	-13.59	-12.48
-0.782	-29.44	-25.61	-16.72	-13.63	-12.51
-0.783	-29.5	-25.66	-16.76	-13.66	-12.54
-0.784	-29.55	-25.71	-16.8	-13.69	-12.57
-0.785	-29.61	-25.76	-16.84	-13.73	-12.6
-0.786	-29.66	-25.81	-16.88	-13.76	-12.64
-0.787	-29.72	-25.86	-16.92	-13.8	-12.68
-0.788	-29.77	-25.91	-16.96	-13.83	-12.72
-0.789	-29.82	-25.96	-17	-13.87	-12.75
-0.79	-29.87	-26	-17.05	-13.9	-12.78
-0.791	-29.93	-26.05	-17.09	-13.94	-12.81
-0.792	-29.98	-26.1	-17.13	-13.97	-12.85
-0.793	-30.04	-26.15	-17.17	-14.01	-12.88
-0.794	-30.09	-26.2	-17.22	-14.04	-12.92
-0.795	-30.15	-26.25	-17.26	-14.08	-12.96
-0.796	-30.21	-26.3	-17.3	-14.11	-12.99
-0.797	-30.27	-26.34	-17.34	-14.14	-13.03
-0.798	-30.32	-26.39	-17.38	-14.18	-13.06
-0.799	-30.37	-26.44	-17.42	-14.22	-13.1
-0.8	-30.43	-26.49	-17.46	-14.25	-13.13
-0.801	-30.48	-26.53	-17.5	-14.28	-13.16
-0.802	-30.53	-26.58	-17.54	-14.31	-13.18
-0.803	-30.59	-26.63	-17.58	-14.34	-13.2
-0.804	-30.65	-26.68	-17.62	-14.36	-13.23
-0.805	-30.71	-26.73	-17.66	-14.4	-13.26
-0.806	-30.76	-26.78	-17.7	-14.43	-13.29
-0.807	-30.82	-26.83	-17.75	-14.48	-13.32
-0.808	-30.88	-26.87	-17.79	-14.51	-13.35
-0.809	-30.93	-26.91	-17.83	-14.55	-13.39
-0.81	-30.99	-26.97	-17.87	-14.59	-13.42
-0.811	-31.04	-27.02	-17.91	-14.63	-13.46
-0.812	-31.1	-27.07	-17.95	-14.67	-13.49
-0.813	-31.16	-27.11	-17.99	-14.7	-13.52
-0.814	-31.21	-27.16	-18.03	-14.72	-13.55
-0.815	-31.27	-27.21	-18.07	-14.75	-13.59
-0.816	-31.32	-27.26	-18.12	-14.78	-13.62
-0.817	-31.37	-27.31	-18.16	-14.81	-13.65
-0.818	-31.43	-27.36	-18.2	-14.85	-13.68
-0.819	-31.48	-27.41	-18.24	-14.88	-13.7
-0.82	-31.54	-27.46	-18.28	-14.92	-13.73
-0.821	-31.59	-27.52	-18.33	-14.96	-13.77
-0.822	-31.65	-27.58	-18.37	-15	-13.8
-0.823	-31.7	-27.63	-18.41	-15.04	-13.84
-0.824	-31.76	-27.67	-18.45	-15.07	-13.88
-0.825	-31.81	-27.72	-18.49	-15.11	-13.92
-0.826	-31.86	-27.77	-18.53	-15.14	-13.96
-0.827	-31.92	-27.82	-18.57	-15.18	-13.99
-0.828	-31.98	-27.88	-18.61	-15.22	-14.02
-0.829	-32.03	-27.92	-18.65	-15.26	-14.06
-0.83	-32.09	-27.96	-18.69	-15.29	-14.09
-0.831	-32.14	-28	-18.73	-15.32	-14.12
-0.832	-32.2	-28.05	-18.78	-15.36	-14.15
-0.833	-32.26	-28.11	-18.82	-15.4	-14.18
-0.834	-32.31	-28.16	-18.86	-15.44	-14.2
-0.835	-32.37	-28.21	-18.9	-15.47	-14.23
-0.836	-32.43	-28.26	-18.94	-15.51	-14.26
-0.837	-32.48	-28.32	-18.98	-15.54	-14.3
-0.838	-32.54	-28.37	-19.03	-15.58	-14.34
-0.839	-32.59	-28.42	-19.07	-15.62	-14.37
-0.84	-32.64	-28.47	-19.12	-15.66	-14.4
-0.841	-32.7	-28.51	-19.16	-15.69	-14.44
-0.842	-32.75	-28.56	-19.2	-15.72	-14.47
-0.843	-32.81	-28.61	-19.25	-15.75	-14.5
-0.844	-32.87	-28.66	-19.29	-15.79	-14.53
-0.845	-32.92	-28.72	-19.33	-15.83	-14.56
-0.846	-32.98	-28.77	-19.37	-15.87	-14.59
-0.847	-33.04	-28.81	-19.42	-15.91	-14.63
-0.848	-33.09	-28.86	-19.46	-15.94	-14.66
-0.849	-33.15	-28.91	-19.5	-15.98	-14.7
-0.85	-33.2	-28.97	-19.55	-16.02	-14.73
-0.851	-33.25	-29.02	-19.59	-16.06	-14.76
-0.852	-33.31	-29.06	-19.64	-16.1	-14.79
-0.853	-33.36	-29.1	-19.68	-16.13	-14.82
-0.854	-33.42	-29.15	-19.72	-16.16	-14.85
-0.855	-33.47	-29.2	-19.77	-16.2	-14.88
-0.856	-33.53	-29.26	-19.81	-16.24	-14.92
-0.857	-33.59	-29.31	-19.85	-16.28	-14.95
-0.858	-33.64	-29.36	-19.89	-16.32	-14.98
-0.859	-33.7	-29.4	-19.93	-16.35	-15.01
-0.86	-33.75	-29.45	-19.97	-16.39	-15.04
-0.861	-33.81	-29.5	-20.01	-16.42	-15.07
-0.862	-33.86	-29.55	-20.05	-16.45	-15.11
-0.863	-33.92	-29.59	-20.09	-16.49	-15.14
-0.864	-33.97	-29.63	-20.13	-16.52	-15.17
-0.865	-34.03	-29.68	-20.17	-16.56	-15.21
-0.866	-34.09	-29.73	-20.22	-16.6	-15.24
-0.867	-34.15	-29.78	-20.26	-16.64	-15.28
-0.868	-34.2	-29.83	-20.3	-16.68	-15.31
-0.869	-34.25	-29.87	-20.34	-16.72	-15.34
-0.87	-34.3	-29.92	-20.39	-16.75	-15.37
-0.871	-34.36	-29.97	-20.43	-16.79	-15.4
-0.872	-34.42	-30.03	-20.47	-16.83	-15.42
-0.873	-34.48	-30.08	-20.52	-16.86	-15.45
-0.874	-34.53	-30.13	-20.56	-16.89	-15.48
-0.875	-34.59	-30.17	-20.6	-16.93	-15.52
-0.876	-34.65	-30.22	-20.64	-16.96	-15.56
-0.877	-34.7	-30.27	-20.69	-17	-15.59
-0.878	-34.76	-30.32	-20.73	-17.04	-15.63
-0.879	-34.82	-30.37	-20.78	-17.07	-15.66
-0.88	-34.87	-30.42	-20.82	-17.11	-15.7
-0.881	-34.93	-30.46	-20.86	-17.14	-15.74
-0.882	-34.98	-30.52	-20.91	-17.17	-15.77
-0.883	-35.03	-30.57	-20.95	-17.2	-15.81
-0.884	-35.09	-30.63	-20.99	-17.24	-15.84
-0.885	-35.14	-30.68	-21.03	-17.27	-15.86
-0.886	-35.2	-30.72	-21.07	-17.3	-15.88
-0.887	-35.25	-30.76	-21.11	-17.34	-15.9
-0.888	-35.31	-30.81	-21.15	-17.38	-15.93
-0.889	-35.36	-30.87	-21.2	-17.43	-15.97
-0.89	-35.42	-30.92	-21.24	-17.48	-16.01
-0.891	-35.47	-30.97	-21.28	-17.52	-16.04
-0.892	-35.53	-31.01	-21.32	-17.56	-16.07
-0.893	-35.59	-31.05	-21.37	-17.59	-16.1
-0.894	-35.64	-31.1	-21.41	-17.63	-16.13
-0.895	-35.7	-31.15	-21.45	-17.66	-16.15
-0.896	-35.75	-31.21	-21.5	-17.7	-16.18
-0.897	-35.81	-31.26	-21.54	-17.74	-16.22
-0.898	-35.86	-31.31	-21.59	-17.78	-16.25
-0.899	-35.92	-31.35	-21.63	-17.82	-16.28
-0.9	-35.97	-31.41	-21.67	-17.85	-16.31
-0.901	-36.03	-31.46	-21.72	-17.89	-16.35
-0.902	-36.08	-31.52	-21.76	-17.92	-16.39
-0.903	-36.14	-31.57	-21.81	-17.96	-16.42
-0.904	-36.2	-31.61	-21.85	-18	-16.46
-0.905	-36.26	-31.65	-21.89	-18.04	-16.5
-0.906	-36.31	-31.7	-21.93	-18.07	-16.53
-0.907	-36.37	-31.75	-21.97	-18.11	-16.56
-0.908	-36.43	-31.8	-22.02	-18.14	-16.58
-0.909	-36.49	-31.84	-22.06	-18.17	-16.61
-0.91	-36.54	-31.89	-22.1	-18.21	-16.63
-0.911	-36.59	-31.94	-22.14	-18.24	-16.66
-0.912	-36.64	-32	-22.18	-18.28	-16.7
-0.913	-36.7	-32.05	-22.21	-18.32	-16.73
-0.914	-36.75	-32.1	-22.25	-18.35	-16.76
-0.915	-36.81	-32.14	-22.29	-18.39	-16.8
-0.916	-36.87	-32.19	-22.34	-18.42	-16.83
-0.917	-36.93	-32.24	-22.38	-18.46	-16.85
-0.918	-36.98	-32.3	-22.43	-18.5	-16.88
-0.919	-37.04	-32.36	-22.47	-18.53	-16.91
-0.92	-37.09	-32.41	-22.51	-18.57	-16.94
-0.921	-37.15	-32.45	-22.55	-18.61	-16.97
-0.922	-37.2	-32.5	-22.6	-18.65	-17.01
-0.923	-37.26	-32.55	-22.64	-18.68	-17.04
-0.924	-37.31	-32.6	-22.69	-18.72	-17.07
-0.925	-37.37	-32.66	-22.74	-18.76	-17.11
-0.926	-37.42	-32.71	-22.78	-18.8	-17.14
-0.927	-37.48	-32.75	-22.83	-18.84	-17.18
-0.928	-37.53	-32.8	-22.87	-18.88	-17.21
-0.929	-37.59	-32.86	-22.92	-18.92	-17.23
-0.93	-37.64	-32.92	-22.96	-18.96	-17.25
-0.931	-37.7	-32.97	-23	-19	-17.27
-0.932	-37.76	-33.01	-23.04	-19.04	-17.29
-0.933	-37.81	-33.05	-23.08	-19.08	-17.31
-0.934	-37.87	-33.1	-23.13	-19.12	-17.33
-0.935	-37.92	-33.15	-23.17	-19.15	-17.37
-0.936	-37.98	-33.21	-23.21	-19.18	-17.4
-0.937	-38.04	-33.25	-23.25	-19.21	-17.43
-0.938	-38.1	-33.3	-23.3	-19.25	-17.46
-0.939	-38.15	-33.35	-23.34	-19.28	-17.49
-0.94	-38.2	-33.4	-23.38	-19.31	-17.53
-0.941	-38.26	-33.46	-23.43	-19.35	-17.56
-0.942	-38.32	-33.51	-23.47	-19.4	-17.59
-0.943	-38.37	-33.55	-23.51	-19.44	-17.62
-0.944	-38.43	-33.59	-23.55	-19.48	-17.66
-0.945	-38.48	-33.63	-23.59	-19.51	-17.69
-0.946	-38.54	-33.68	-23.64	-19.54	-17.72
-0.947	-38.59	-33.74	-23.69	-19.56	-17.75
-0.948	-38.65	-33.79	-23.74	-19.59	-17.78
-0.949	-38.71	-33.84	-23.78	-19.63	-17.81
-0.95	-38.77	-33.88	-23.82	-19.66	-17.85
-0.951	-38.83	-33.93	-23.86	-19.69	-17.88
-0.952	-38.89	-33.99	-23.9	-19.73	-17.91
-0.953	-38.95	-34.04	-23.94	-19.77	-17.94
-0.954	-39	-34.09	-23.98	-19.82	-17.97
-0.955	-39.06	-34.13	-24.03	-19.86	-18
-0.956	-39.11	-34.18	-24.07	-19.89	-18.03
-0.957	-39.16	-34.24	-24.12	-19.92	-18.06
-0.958	-39.22	-34.3	-24.16	-19.94	-18.08
-0.959	-39.28	-34.35	-24.21	-19.97	-18.11
-0.96	-39.34	-34.4	-24.25	-20	-18.14
-0.961	-39.4	-34.44	-24.29	-20.04	-18.17
-0.962	-39.46	-34.49	-24.33	-20.08	-18.2
-0.963	-39.52	-34.54	-24.37	-20.12	-18.23
-0.964	-39.57	-34.59	-24.41	-20.17	-18.26
-0.965	-39.63	-34.63	-24.46	-20.21	-18.29
-0.966	-39.68	-34.68	-24.5	-20.25	-18.32
-0.967	-39.74	-34.73	-24.54	-20.29	-18.34
-0.968	-39.8	-34.79	-24.58	-20.33	-18.37
-0.969	-39.85	-34.84	-24.63	-20.37	-18.39
-0.97	-39.91	-34.89	-24.67	-20.4	-18.41
-0.971	-39.96	-34.93	-24.72	-20.44	-18.43
-0.972	-40.02	-34.98	-24.76	-20.47	-18.46
-0.973	-40.08	-35.02	-24.8	-20.5	-18.49
-0.974	-40.13	-35.08	-24.84	-20.53	-18.51
-0.975	-40.19	-35.14	-24.88	-20.57	-18.53
-0.976	-40.25	-35.19	-24.92	-20.61	-18.56
-0.977	-40.31	-35.23	-24.96	-20.65	-18.59
-0.978	-40.36	-35.27	-25	-20.69	-18.62
-0.979	-40.41	-35.32	-25.04	-20.72	-18.66
-0.98	-40.47	-35.37	-25.09	-20.76	-18.69
-0.981	-40.53	-35.41	-25.13	-20.79	-18.72
-0.982	-40.59	-35.46	-25.18	-20.82	-18.75
-0.983	-40.64	-35.5	-25.22	-20.84	-18.78
-0.984	-40.7	-35.55	-25.27	-20.88	-18.81
-0.985	-40.75	-35.61	-25.31	-20.91	-18.85
-0.986	-40.81	-35.66	-25.35	-20.96	-18.88
-0.987	-40.87	-35.71	-25.4	-21	-18.91
-0.988	-40.93	-35.76	-25.44	-21.04	-18.94
-0.989	-40.98	-35.81	-25.49	-21.08	-18.98
-0.99	-41.04	-35.86	-25.54	-21.11	-19.01
-0.991	-41.1	-35.91	-25.58	-21.14	-19.04
-0.992	-41.15	-35.97	-25.63	-21.17	-19.07
-0.993	-41.21	-36.02	-25.66	-21.21	-19.1
-0.994	-41.27	-36.06	-25.7	-21.24	-19.13
-0.995	-41.32	-36.11	-25.74	-21.28	-19.15
-0.996	-41.38	-36.17	-25.77	-21.31	-19.17
-0.997	-41.44	-36.23	-25.82	-21.34	-19.19
-0.998	-41.5	-36.28	-25.86	-21.38	-19.2
-0.999	-41.56	-36.33	-25.9	-21.41	-19.22
-1	-41.62	-36.36	-25.95	-21.44	-19.25
-1.001	-41.67	-36.4	-25.99	-21.48	-19.28
-1.002	-41.72	-36.45	-26.03	-21.52	-19.31
-1.003	-41.78	-36.5	-26.08	-21.57	-19.34
-1.004	-41.83	-36.55	-26.12	-21.61	-19.37
-1.005	-41.89	-36.6	-26.16	-21.64	-19.39
-1.006	-41.94	-36.65	-26.2	-21.67	-19.42
-1.007	-42	-36.71	-26.25	-21.71	-19.44
-1.008	-42.05	-36.77	-26.29	-21.74	-19.47
-1.009	-42.11	-36.82	-26.33	-21.77	-19.5
-1.01	-42.16	-36.87	-26.38	-21.8	-19.53
-1.011	-42.21	-36.91	-26.42	-21.83	-19.57
-1.012	-42.26	-36.96	-26.47	-21.87	-19.6
-1.013	-42.32	-37.01	-26.51	-21.91	-19.63
-1.014	-42.37	-37.07	-26.55	-21.95	-19.67
-1.015	-42.43	-37.12	-26.59	-21.99	-19.72
-1.016	-42.49	-37.17	-26.63	-22.03	-19.76
-1.017	-42.54	-37.22	-26.68	-22.06	-19.81
-1.018	-42.6	-37.27	-26.72	-22.1	-19.84
-1.019	-42.66	-37.32	-26.76	-22.14	-19.87
-1.02	-42.72	-37.37	-26.81	-22.18	-19.88
-1.021	-42.78	-37.42	-26.86	-22.23	-19.9
-1.022	-42.83	-37.46	-26.9	-22.27	-19.92
-1.023	-42.89	-37.51	-26.95	-22.31	-19.94
-1.024	-42.94	-37.56	-26.99	-22.35	-19.97
-1.025	-43	-37.62	-27.03	-22.39	-19.99
-1.026	-43.06	-37.67	-27.08	-22.43	-20.01
-1.027	-43.11	-37.72	-27.12	-22.46	-20.04
-1.028	-43.16	-37.76	-27.16	-22.49	-20.07
-1.029	-43.22	-37.81	-27.2	-22.53	-20.09
-1.03	-43.28	-37.87	-27.25	-22.57	-20.11
-1.031	-43.33	-37.93	-27.29	-22.61	-20.14
-1.032	-43.39	-37.98	-27.33	-22.64	-20.16
-1.033	-43.44	-38.03	-27.38	-22.68	-20.19
-1.034	-43.49	-38.07	-27.42	-22.72	-20.22
-1.035	-43.55	-38.12	-27.46	-22.76	-20.25
-1.036	-43.6	-38.18	-27.51	-22.8	-20.29
-1.037	-43.66	-38.24	-27.55	-22.85	-20.32
-1.038	-43.72	-38.29	-27.59	-22.88	-20.34
-1.039	-43.77	-38.33	-27.64	-22.91	-20.37
-1.04	-43.83	-38.37	-27.68	-22.94	-20.39
-1.041	-43.89	-38.42	-27.72	-22.97	-20.4
-1.042	-43.95	-38.48	-27.77	-23.01	-20.42
-1.043	-44.01	-38.54	-27.82	-23.04	-20.44
-1.044	-44.06	-38.59	-27.86	-23.08	-20.48
-1.045	-44.12	-38.63	-27.91	-23.11	-20.51
-1.046	-44.17	-38.68	-27.95	-23.15	-20.55
-1.047	-44.23	-38.74	-27.99	-23.19	-20.58
-1.048	-44.28	-38.8	-28.03	-23.23	-20.61
-1.049	-44.34	-38.85	-28.07	-23.27	-20.63
-1.05	-44.4	-38.89	-28.1	-23.31	-20.65
-1.051	-44.46	-38.93	-28.14	-23.35	-20.67
-1.052	-44.51	-38.98	-28.17	-23.39	-20.7
-1.053	-44.56	-39.04	-28.21	-23.43	-20.72
-1.054	-44.61	-39.1	-28.24	-23.47	-20.74
-1.055	-44.66	-39.16	-28.28	-23.51	-20.76
-1.056	-44.71	-39.2	-28.32	-23.55	-20.78
-1.057	-44.77	-39.25	-28.36	-23.59	-20.82
-1.058	-44.83	-39.3	-28.41	-23.63	-20.86
-1.059	-44.88	-39.36	-28.45	-23.66	-20.89
-1.06	-44.94	-39.42	-28.5	-23.69	-20.92
-1.061	-45	-39.47	-28.54	-23.72	-20.95
-1.062	-45.06	-39.52	-28.58	-23.75	-20.98
-1.063	-45.12	-39.57	-28.63	-23.78	-21
-1.064	-45.18	-39.62	-28.67	-23.81	-21.03
-1.065	-45.24	-39.68	-28.72	-23.84	-21.05
-1.066	-45.29	-39.73	-28.77	-23.86	-21.07
-1.067	-45.35	-39.77	-28.82	-23.89	-21.09
-1.068	-45.41	-39.81	-28.87	-23.92	-21.12
-1.069	-45.46	-39.86	-28.92	-23.96	-21.14
-1.07	-45.52	-39.91	-28.96	-23.99	-21.15
-1.071	-45.58	-39.96	-29	-24.02	-21.17
-1.072	-45.63	-40	-29.04	-24.06	-21.2
-1.073	-45.69	-40.05	-29.09	-24.1	-21.23
-1.074	-45.75	-40.1	-29.13	-24.15	-21.27
-1.075	-45.81	-40.16	-29.17	-24.19	-21.29
-1.076	-45.86	-40.22	-29.21	-24.22	-21.31
-1.077	-45.92	-40.27	-29.25	-24.26	-21.34
-1.078	-45.98	-40.31	-29.29	-24.29	-21.36
-1.079	-46.04	-40.36	-29.33	-24.33	-21.39
-1.08	-46.09	-40.41	-29.37	-24.38	-21.42
-1.081	-46.15	-40.47	-29.41	-24.42	-21.45
-1.082	-46.21	-40.52	-29.46	-24.46	-21.48
-1.083	-46.27	-40.56	-29.5	-24.49	-21.52
-1.084	-46.32	-40.61	-29.54	-24.53	-21.55
-1.085	-46.38	-40.66	-29.58	-24.57	-21.58
-1.086	-46.43	-40.71	-29.62	-24.61	-21.6
-1.087	-46.49	-40.76	-29.66	-24.65	-21.63
-1.088	-46.54	-40.81	-29.7	-24.7	-21.65
-1.089	-46.6	-40.86	-29.75	-24.74	-21.68
-1.09	-46.66	-40.91	-29.79	-24.78	-21.71
-1.091	-46.71	-40.96	-29.84	-24.82	-21.73
-1.092	-46.77	-41.01	-29.89	-24.85	-21.74
-1.093	-46.83	-41.06	-29.93	-24.88	-21.76
-1.094	-46.88	-41.1	-29.98	-24.92	-21.78
-1.095	-46.94	-41.15	-30.02	-24.95	-21.81
-1.096	-47	-41.21	-30.06	-24.99	-21.85
-1.097	-47.06	-41.26	-30.1	-25.03	-21.87
-1.098	-47.11	-41.32	-30.15	-25.06	-21.9
-1.099	-47.16	-41.37	-30.19	-25.09	-21.92
-1.1	-47.22	-41.41	-30.23	-25.13	-21.94
-1.101	-47.28	-41.46	-30.28	-25.16	-21.97
-1.102	-47.34	-41.51	-30.32	-25.2	-21.99
-1.103	-47.4	-41.56	-30.36	-25.23	-22.01
-1.104	-47.46	-41.61	-30.4	-25.27	-22.02
-1.105	-47.51	-41.66	-30.44	-25.31	-22.05
-1.106	-47.57	-41.71	-30.49	-25.35	-22.06
-1.107	-47.62	-41.77	-30.53	-25.39	-22.08
-1.108	-47.67	-41.83	-30.57	-25.43	-22.11
-1.109	-47.73	-41.89	-30.62	-25.46	-22.13
-1.11	-47.79	-41.94	-30.67	-25.5	-22.15
-1.111	-47.84	-41.99	-30.72	-25.54	-22.18
-1.112	-47.9	-42.04	-30.77	-25.58	-22.21
-1.113	-47.96	-42.1	-30.81	-25.62	-22.24
-1.114	-48.02	-42.15	-30.86	-25.66	-22.27
-1.115	-48.08	-42.2	-30.9	-25.69	-22.3
-1.116	-48.13	-42.24	-30.94	-25.73	-22.33
-1.117	-48.18	-42.29	-30.98	-25.77	-22.36
-1.118	-48.23	-42.34	-31.02	-25.81	-22.37
-1.119	-48.28	-42.4	-31.06	-25.84	-22.38
-1.12	-48.34	-42.45	-31.1	-25.86	-22.39
-1.121	-48.4	-42.5	-31.13	-25.89	-22.41
-1.122	-48.45	-42.54	-31.17	-25.92	-22.43
-1.123	-48.51	-42.6	-31.21	-25.97	-22.46
-1.124	-48.57	-42.66	-31.25	-26.01	-22.5
-1.125	-48.62	-42.71	-31.3	-26.06	-22.53
-1.126	-48.68	-42.76	-31.34	-26.1	-22.55
-1.127	-48.73	-42.81	-31.38	-26.14	-22.57
-1.128	-48.79	-42.85	-31.42	-26.18	-22.58
-1.129	-48.85	-42.9	-31.46	-26.21	-22.6
-1.13	-48.91	-42.95	-31.51	-26.24	-22.63
-1.131	-48.97	-43	-31.55	-26.27	-22.66
-1.132	-49.03	-43.04	-31.6	-26.3	-22.69
-1.133	-49.08	-43.09	-31.64	-26.34	-22.72
-1.134	-49.13	-43.14	-31.68	-26.37	-22.75
-1.135	-49.19	-43.21	-31.72	-26.41	-22.77
-1.136	-49.25	-43.26	-31.76	-26.45	-22.78
-1.137	-49.3	-43.31	-31.8	-26.5	-22.8
-1.138	-49.36	-43.35	-31.85	-26.54	-22.82
-1.139	-49.42	-43.39	-31.9	-26.59	-22.84
-1.14	-49.48	-43.44	-31.94	-26.62	-22.87
-1.141	-49.54	-43.51	-31.98	-26.66	-22.9
-1.142	-49.6	-43.56	-32.03	-26.69	-22.93
-1.143	-49.66	-43.6	-32.08	-26.73	-22.96
-1.144	-49.72	-43.64	-32.12	-26.78	-23
-1.145	-49.78	-43.68	-32.16	-26.82	-23.02
-1.146	-49.84	-43.74	-32.2	-26.85	-23.05
-1.147	-49.9	-43.8	-32.25	-26.88	-23.06
-1.148	-49.95	-43.85	-32.3	-26.91	-23.05
-1.149	-50.01	-43.9	-32.34	-26.94	-23.05
-1.15	-50.06	-43.95	-32.39	-26.98	-23.05
-1.151	-50.12	-44	-32.43	-27.01	-23.06
-1.152	-50.18	-44.06	-32.47	-27.04	-23.1
-1.153	-50.24	-44.12	-32.51	-27.07	-23.14
-1.154	-50.3	-44.16	-32.55	-27.11	-23.18
-1.155	-50.36	-44.21	-32.59	-27.15	-23.22
-1.156	-50.41	-44.26	-32.63	-27.19	-23.24
-1.157	-50.48	-44.31	-32.67	-27.23	-23.27
-1.158	-50.54	-44.38	-32.72	-27.26	-23.3
-1.159	-50.6	-44.43	-32.77	-27.29	-23.31
-1.16	-50.66	-44.48	-32.81	-27.32	-23.33
-1.161	-50.72	-44.53	-32.86	-27.35	-23.34
-1.162	-50.78	-44.57	-32.9	-27.38	-23.35
-1.163	-50.84	-44.63	-32.94	-27.4	-23.38
-1.164	-50.9	-44.69	-32.98	-27.43	-23.4
-1.165	-50.96	-44.74	-33.03	-27.47	-23.42
-1.166	-51.03	-44.8	-33.07	-27.5	-23.45
-1.167	-51.09	-44.84	-33.12	-27.53	-23.48
-1.168	-51.14	-44.89	-33.16	-27.57	-23.51
-1.169	-51.2	-44.95	-33.2	-27.6	-23.56
-1.17	-51.25	-45.01	-33.24	-27.64	-23.59
-1.171	-51.31	-45.06	-33.28	-27.68	-23.62
-1.172	-51.36	-45.11	-33.32	-27.71	-23.66
-1.173	-51.42	-45.15	-33.36	-27.74	-23.68
-1.174	-51.48	-45.21	-33.41	-27.78	-23.7
-1.175	-51.54	-45.27	-33.45	-27.81	-23.73
-1.176	-51.6	-45.32	-33.5	-27.85	-23.77
-1.177	-51.66	-45.36	-33.55	-27.89	-23.81
-1.178	-51.71	-45.4	-33.6	-27.92	-23.85
-1.179	-51.77	-45.45	-33.64	-27.95	-23.88
-1.18	-51.82	-45.51	-33.69	-27.98	-23.89
-1.181	-51.87	-45.57	-33.74	-28	-23.89
-1.182	-51.92	-45.61	-33.78	-28.04	-23.88
-1.183	-51.97	-45.65	-33.82	-28.07	-23.88
-1.184	-52.03	-45.69	-33.87	-28.11	-23.9
-1.185	-52.1	-45.75	-33.91	-28.15	-23.93
-1.186	-52.16	-45.81	-33.95	-28.19	-23.97
-1.187	-52.21	-45.86	-33.99	-28.22	-24.01
-1.188	-52.26	-45.9	-34.03	-28.26	-24.05
-1.189	-52.31	-45.94	-34.07	-28.29	-24.09
-1.19	-52.37	-45.99	-34.11	-28.32	-24.13
-1.191	-52.42	-46.04	-34.16	-28.36	-24.17
-1.192	-52.47	-46.11	-34.2	-28.41	-24.21
-1.193	-52.53	-46.16	-34.24	-28.46	-24.23
-1.194	-52.59	-46.21	-34.28	-28.5	-24.26
-1.195	-52.64	-46.26	-34.33	-28.54	-24.28
-1.196	-52.69	-46.3	-34.38	-28.56	-24.31
-1.197	-52.74	-46.35	-34.42	-28.59	-24.34
-1.198	-52.79	-46.4	-34.46	-28.62	-24.37
-1.199	-52.85	-46.45	-34.51	-28.67	-24.4
-1.2	-52.9	-46.49	-34.55	-28.71	-24.43
-1.201	-52.96	-46.54	-34.59	-28.75	-24.46
-1.202	-53.02	-46.59	-34.64	-28.79	-24.48
-1.203	-53.08	-46.65	-34.68	-28.83	-24.5
-1.204	-53.14	-46.7	-34.73	-28.87	-24.51
-1.205	-53.19	-46.75	-34.77	-28.91	-24.54
-1.206	-53.25	-46.8	-34.82	-28.95	-24.57
-1.207	-53.3	-46.85	-34.86	-28.99	-24.6
-1.208	-53.36	-46.91	-34.9	-29.02	-24.63
-1.209	-53.42	-46.97	-34.95	-29.07	-24.67
-1.21	-53.48	-47.02	-35	-29.11	-24.69
-1.211	-53.54	-47.06	-35.04	-29.15	-24.72
-1.212	-53.6	-47.1	-35.08	-29.17	-24.73
-1.213	-53.66	-47.16	-35.12	-29.19	-24.75
-1.214	-53.72	-47.22	-35.16	-29.22	-24.77
-1.215	-53.78	-47.27	-35.2	-29.25	-24.78
-1.216	-53.83	-47.32	-35.23	-29.29	-24.8
-1.217	-53.88	-47.37	-35.27	-29.33	-24.82
-1.218	-53.94	-47.42	-35.31	-29.36	-24.84
-1.219	-53.99	-47.48	-35.35	-29.4	-24.87
-1.22	-54.05	-47.53	-35.41	-29.44	-24.91
-1.221	-54.11	-47.58	-35.46	-29.48	-24.94
-1.222	-54.17	-47.63	-35.51	-29.52	-24.98
-1.223	-54.22	-47.68	-35.55	-29.56	-25.01
-1.224	-54.27	-47.75	-35.59	-29.59	-25.04
-1.225	-54.32	-47.81	-35.63	-29.62	-25.07
-1.226	-54.38	-47.87	-35.67	-29.65	-25.09
-1.227	-54.45	-47.91	-35.71	-29.69	-25.12
-1.228	-54.52	-47.94	-35.76	-29.72	-25.15
-1.229	-54.58	-47.97	-35.8	-29.75	-25.17
-1.23	-54.64	-48.03	-35.85	-29.78	-25.21
-1.231	-54.7	-48.09	-35.89	-29.82	-25.25
-1.232	-54.75	-48.15	-35.93	-29.85	-25.27
-1.233	-54.81	-48.19	-35.97	-29.89	-25.31
-1.234	-54.86	-48.24	-36.02	-29.92	-25.33
-1.235	-54.92	-48.29	-36.06	-29.95	-25.34
-1.236	-54.97	-48.35	-36.1	-29.99	-25.37
-1.237	-55.04	-48.4	-36.15	-30.02	-25.39
-1.238	-55.1	-48.45	-36.2	-30.05	-25.42
-1.239	-55.15	-48.5	-36.24	-30.09	-25.45
-1.24	-55.21	-48.55	-36.29	-30.12	-25.48
-1.241	-55.27	-48.6	-36.33	-30.15	-25.52
-1.242	-55.32	-48.65	-36.37	-30.19	-25.56
-1.243	-55.38	-48.7	-36.42	-30.22	-25.58
-1.244	-55.44	-48.74	-36.47	-30.25	-25.62
-1.245	-55.51	-48.78	-36.52	-30.29	-25.64
-1.246	-55.57	-48.83	-36.56	-30.32	-25.67
-1.247	-55.63	-48.88	-36.6	-30.37	-25.72
-1.248	-55.7	-48.94	-36.64	-30.41	-25.76
-1.249	-55.76	-48.99	-36.67	-30.45	-25.79
-1.25	-55.82	-49.04	-36.7	-30.48	-25.82
-1.251	-55.87	-49.1	-36.74	-30.52	-25.82
-1.252	-55.93	-49.16	-36.78	-30.55	-25.82
-1.253	-55.99	-49.21	-36.83	-30.59	-25.82
-1.254	-56.05	-49.25	-36.88	-30.63	-25.81
-1.255	-56.12	-49.29	-36.92	-30.66	-25.82
-1.256	-56.17	-49.32	-36.97	-30.7	-25.84
-1.257	-56.23	-49.37	-37.01	-30.73	-25.86
-1.258	-56.28	-49.43	-37.05	-30.78	-25.9
-1.259	-56.33	-49.49	-37.09	-30.82	-25.93
-1.26	-56.39	-49.54	-37.13	-30.87	-25.97
-1.261	-56.45	-49.59	-37.17	-30.92	-26.02
-1.262	-56.51	-49.65	-37.22	-30.96	-26.05
-1.263	-56.56	-49.71	-37.26	-31	-26.08
-1.264	-56.61	-49.78	-37.3	-31.03	-26.11
-1.265	-56.66	-49.83	-37.35	-31.05	-26.13
-1.266	-56.72	-49.88	-37.39	-31.08	-26.16
-1.267	-56.77	-49.92	-37.44	-31.11	-26.2
-1.268	-56.83	-49.98	-37.49	-31.14	-26.22
-1.269	-56.88	-50.03	-37.53	-31.19	-26.24
-1.27	-56.95	-50.09	-37.58	-31.24	-26.25
-1.271	-57.01	-50.13	-37.64	-31.28	-26.25
-1.272	-57.08	-50.18	-37.69	-31.32	-26.25
-1.273	-57.14	-50.23	-37.74	-31.35	-26.28
-1.274	-57.19	-50.28	-37.79	-31.38	-26.32
-1.275	-57.25	-50.33	-37.84	-31.42	-26.37
-1.276	-57.31	-50.37	-37.88	-31.47	-26.41
-1.277	-57.37	-50.4	-37.92	-31.51	-26.45
-1.278	-57.43	-50.45	-37.96	-31.55	-26.49
-1.279	-57.49	-50.5	-38	-31.59	-26.52
-1.28	-57.55	-50.55	-38.04	-31.63	-26.55
-1.281	-57.61	-50.6	-38.07	-31.66	-26.58
-1.282	-57.67	-50.64	-38.1	-31.69	-26.61
-1.283	-57.73	-50.68	-38.14	-31.72	-26.64
-1.284	-57.79	-50.73	-38.19	-31.76	-26.68
-1.285	-57.84	-50.78	-38.24	-31.79	-26.72
-1.286	-57.89	-50.84	-38.28	-31.83	-26.77
-1.287	-57.95	-50.88	-38.32	-31.86	-26.8
-1.288	-58	-50.93	-38.37	-31.89	-26.82
-1.289	-58.05	-50.98	-38.41	-31.92	-26.84
-1.29	-58.1	-51.04	-38.46	-31.96	-26.84
-1.291	-58.15	-51.09	-38.51	-32	-26.86
-1.292	-58.21	-51.14	-38.55	-32.04	-26.89
-1.293	-58.27	-51.18	-38.6	-32.08	-26.91
-1.294	-58.33	-51.23	-38.65	-32.12	-26.93
-1.295	-58.38	-51.29	-38.7	-32.16	-26.96
-1.296	-58.44	-51.34	-38.74	-32.21	-26.97
-1.297	-58.49	-51.39	-38.79	-32.26	-27
-1.298	-58.55	-51.43	-38.83	-32.29	-27.02
-1.299	-58.61	-51.47	-38.88	-32.33	-27.04
-1.3	-58.67	-51.53	-38.93	-32.36	-27.08
-1.301	-58.73	-51.59	-38.98	-32.39	-27.11
-1.302	-58.79	-51.64	-39.02	-32.43	-27.14
-1.303	-58.84	-51.69	-39.07	-32.48	-27.17
-1.304	-58.9	-51.73	-39.12	-32.52	-27.18
-1.305	-58.96	-51.78	-39.16	-32.57	-27.19
-1.306	-59.01	-51.84	-39.2	-32.61	-27.21
-1.307	-59.07	-51.91	-39.24	-32.65	-27.24
-1.308	-59.13	-51.98	-39.28	-32.69	-27.27
-1.309	-59.19	-52.02	-39.32	-32.72	-27.31
-1.31	-59.25	-52.05	-39.36	-32.75	-27.34
-1.311	-59.31	-52.09	-39.41	-32.77	-27.38
-1.312	-59.37	-52.14	-39.46	-32.8	-27.42
-1.313	-59.42	-52.18	-39.51	-32.84	-27.44
-1.314	-59.47	-52.23	-39.56	-32.87	-27.47
-1.315	-59.52	-52.27	-39.61	-32.9	-27.5
-1.316	-59.57	-52.32	-39.65	-32.92	-27.52
-1.317	-59.62	-52.38	-39.69	-32.95	-27.56
-1.318	-59.68	-52.44	-39.73	-32.98	-27.59
-1.319	-59.73	-52.49	-39.78	-33.02	-27.62
-1.32	-59.79	-52.54	-39.84	-33.06	-27.64
-1.321	-59.85	-52.58	-39.89	-33.09	-27.66
-1.322	-59.9	-52.63	-39.93	-33.14	-27.68
-1.323	-59.96	-52.69	-39.98	-33.18	-27.71
-1.324	-60.01	-52.74	-40.02	-33.23	-27.75
-1.325	-60.06	-52.78	-40.06	-33.26	-27.77
-1.326	-60.12	-52.82	-40.11	-33.28	-27.8
-1.327	-60.16	-52.86	-40.15	-33.32	-27.82
-1.328	-60.21	-52.93	-40.19	-33.36	-27.83
-1.329	-60.27	-53	-40.23	-33.41	-27.85
-1.33	-60.33	-53.07	-40.27	-33.45	-27.86
-1.331	-60.39	-53.12	-40.32	-33.48	-27.87
-1.332	-60.45	-53.16	-40.36	-33.5	-27.89
-1.333	-60.51	-53.2	-40.4	-33.52	-27.92
-1.334	-60.56	-53.26	-40.44	-33.55	-27.94
-1.335	-60.62	-53.32	-40.48	-33.6	-27.96
-1.336	-60.68	-53.37	-40.52	-33.65	-27.99
-1.337	-60.74	-53.42	-40.56	-33.69	-28
-1.338	-60.81	-53.47	-40.6	-33.73	-28.02
-1.339	-60.87	-53.53	-40.64	-33.77	-28.04
-1.34	-60.93	-53.6	-40.68	-33.81	-28.06
-1.341	-60.99	-53.66	-40.72	-33.85	-28.09
-1.342	-61.04	-53.7	-40.76	-33.88	-28.11
-1.343	-61.09	-53.75	-40.8	-33.91	-28.13
-1.344	-61.14	-53.79	-40.84	-33.93	-28.15
-1.345	-61.19	-53.85	-40.89	-33.96	-28.18
-1.346	-61.25	-53.9	-40.93	-33.99	-28.21
-1.347	-61.31	-53.94	-40.98	-34.02	-28.25
-1.348	-61.39	-53.98	-41.02	-34.05	-28.29
-1.349	-61.45	-54.02	-41.05	-34.08	-28.32
-1.35	-61.51	-54.08	-41.09	-34.11	-28.35
-1.351	-61.56	-54.15	-41.13	-34.15	-28.38
-1.352	-61.61	-54.21	-41.17	-34.2	-28.41
-1.353	-61.67	-54.26	-41.22	-34.24	-28.44
-1.354	-61.73	-54.31	-41.26	-34.28	-28.49
-1.355	-61.79	-54.37	-41.31	-34.33	-28.53
-1.356	-61.85	-54.44	-41.35	-34.37	-28.58
-1.357	-61.91	-54.5	-41.4	-34.4	-28.63
-1.358	-61.97	-54.56	-41.44	-34.43	-28.69
-1.359	-62.02	-54.6	-41.49	-34.47	-28.75
-1.36	-62.08	-54.65	-41.53	-34.51	-28.8
-1.361	-62.13	-54.71	-41.57	-34.55	-28.84
-1.362	-62.2	-54.77	-41.62	-34.59	-28.87
-1.363	-62.26	-54.82	-41.67	-34.63	-28.9
-1.364	-62.33	-54.87	-41.72	-34.66	-28.92
-1.365	-62.39	-54.91	-41.76	-34.7	-28.96
-1.366	-62.45	-54.95	-41.8	-34.73	-29
-1.367	-62.5	-55	-41.84	-34.77	-29.04
-1.368	-62.56	-55.05	-41.88	-34.8	-29.08
-1.369	-62.61	-55.1	-41.92	-34.82	-29.11
-1.37	-62.66	-55.14	-41.97	-34.85	-29.15
-1.371	-62.71	-55.2	-42.01	-34.88	-29.19
-1.372	-62.77	-55.25	-42.06	-34.92	-29.22
-1.373	-62.84	-55.31	-42.1	-34.96	-29.26
-1.374	-62.89	-55.36	-42.14	-34.98	-29.28
-1.375	-62.94	-55.4	-42.18	-35.01	-29.31
-1.376	-63	-55.45	-42.23	-35.04	-29.33
-1.377	-63.05	-55.5	-42.28	-35.07	-29.36
-1.378	-63.11	-55.56	-42.34	-35.11	-29.4
-1.379	-63.17	-55.62	-42.39	-35.15	-29.44
-1.38	-63.23	-55.67	-42.44	-35.18	-29.49
-1.381	-63.3	-55.71	-42.48	-35.22	-29.55
-1.382	-63.36	-55.76	-42.52	-35.26	-29.6
-1.383	-63.42	-55.82	-42.56	-35.3	-29.63
-1.384	-63.48	-55.89	-42.6	-35.33	-29.68
-1.385	-63.53	-55.95	-42.64	-35.35	-29.71
-1.386	-63.59	-56	-42.69	-35.38	-29.75
-1.387	-63.65	-56.04	-42.73	-35.41	-29.81
-1.388	-63.71	-56.09	-42.77	-35.46	-29.85
-1.389	-63.76	-56.14	-42.82	-35.51	-29.9
-1.39	-63.82	-56.19	-42.86	-35.55	-29.94
-1.391	-63.87	-56.25	-42.9	-35.59	-29.96
-1.392	-63.93	-56.29	-42.94	-35.63	-29.98
-1.393	-63.99	-56.34	-42.98	-35.67	-30.01
-1.394	-64.05	-56.4	-43.03	-35.7	-30.04
-1.395	-64.11	-56.46	-43.07	-35.73	-30.07
-1.396	-64.17	-56.52	-43.12	-35.76	-30.11
-1.397	-64.22	-56.56	-43.16	-35.81	-30.14
-1.398	-64.26	-56.6	-43.2	-35.86	-30.17
-1.399	-64.3	-56.63	-43.24	-35.91	-30.19

## Sheet: Figure 2c
Figure 2c									Figure 2c
Z'(ohm)	Z''(ohm)	Z'(ohm)	Z''(ohm)	Z'(ohm)	Z''(ohm)
0.01		0.06		0.15					PTFE/CB	RS	RCT	RMT	(Ω)
18.893	2.03833	19.8783	2.28153	21.8296	2.22563				0.1	14.52	5.32	25.52
19.1574	1.78335	20.1838	2.00576	22.1572	1.98781				0.6	15.2	5.79	3.73
19.356	1.53513	20.4151	1.7332	22.4122	1.7386				1.5	16.69	7.02	7.33
19.5003	1.30703	20.5842	1.48022	22.6027	1.49805
19.6055	1.09994	20.7079	1.24904	22.7443	1.27226
19.679	0.92106	20.7947	1.04855	22.8447	1.07274
19.7304	0.76751	20.8555	0.87614	22.9156	0.89891
19.7658	0.63823	20.8974	0.73097	22.9648	0.7512
19.7905	0.52823	20.9268	0.60766	22.9993	0.62488
19.8071	0.4387	20.9464	0.50767	23.0225	0.52192
19.8186	0.36309	20.9601	0.42377	23.0387	0.43513
19.8266	0.29933	20.9696	0.35373	23.05	0.36235
19.8319	0.24764	20.976	0.29782	23.0575	0.30396
19.8356	0.20445	20.9804	0.2522	23.0627	0.25598
19.8381	0.16885	20.9834	0.21592	23.0663	0.21744
19.8398	0.13965	20.9855	0.18774	23.0687	0.18706
19.841	0.11514	20.987	0.16605	23.0704	0.16309
19.8418	0.09507	20.9881	0.15066	23.0716	0.14533
19.8423	0.07847	20.989	0.14081	23.0724	0.13289
19.8427	0.06484	20.9897	0.13618	23.0731	0.12541
19.8429	0.05345	20.9905	0.13658	23.0737	0.12251
19.8431	0.04429	20.9915	0.14191	23.0742	0.12412
19.8432	0.03662	20.9926	0.15246	23.0749	0.13027
19.8433	0.0302	20.9943	0.16892	23.0757	0.14143
19.8434	0.02503	20.9966	0.1912	23.0767	0.15756
19.8434	0.02073	21	0.22066	23.0783	0.17963
19.8434	0.01729	21.0048	0.25707	23.0804	0.2075
19.8434	0.01433	21.0121	0.30467	23.0837	0.24451
19.8434	0.01198	21.0225	0.36193	23.0883	0.28957
19.8435	0.01002	21.0382	0.43378	23.0954	0.34682
19.8435	0.00854	21.0593	0.51446	23.105	0.41199
19.8435	0.00725	21.0931	0.62033	23.1204	0.49901
19.8435	0.00633	21.138	0.73542	23.1412	0.59592
19.8435	0.00558	21.2067	0.87886	23.1738	0.72089
19.8435	0.00511	21.2932	1.02472	23.216	0.85418
19.8435	0.00478	21.4147	1.18959	23.2778	1.01514
19.8435	0.00462	21.6128	1.39527	23.3851	1.239
19.8435	0.00464	21.8086	1.54764	23.5002	1.43199
19.8435	0.00484	22.0798	1.69988	23.6765	1.67012
19.8435	0.00521	22.3978	1.81163	23.9134	1.91926
19.8435	0.00577	22.7462	1.8654	24.2195	2.16166
19.8435	0.00654	23.1029	1.8522	24.5988	2.3746
19.8435	0.00756	23.443	1.77396	25.044	2.53091
19.8435	0.00886			25.5299	2.60574
19.8435	0.0105			26.5001	2.47885
19.8435	0.01248
19.8435	0.01494
19.8435	0.01801
19.8435	0.02167
19.8435	0.02617
19.8435	0.03163
19.8435	0.03826
19.8436	0.04629
19.8436	0.05603
19.8436	0.06788
19.8437	0.08215
19.8438	0.0997
19.844	0.12041
19.8443	0.14578
19.8447	0.17709
19.8453	0.21426
19.8461	0.25969
19.8473	0.31458
19.8492	0.38115
19.8518	0.4616
19.8557	0.55914
19.8615	0.67753
19.8698	0.82004
19.8823	0.995
19.9001	1.20098
19.9264	1.45275
19.9657	1.76218
20.022	2.12751
20.1048	2.57037
20.2253	3.09906
20.4002	3.72915
20.6519	4.47125
21.0127	5.33783
22.235	7.44001
23.2182	8.64819

## Sheet: Figure 2d
Figure 2d
	PTFE/CB	H2O2(mg h-1 cm-2)					PTFE/CB	CE(%)
		1	2	3	(n)			1	2	3	(n)
	0.1	24.898	25.2182	24.1091			0.1	65.4223	66.2217	62.7094
	0.3	28.439	28.414	28.1554			0.3	74.7267	74.661	73.9815
	0.6	31.1244	30.9382	30.8458			0.6	81.7829	81.2936	81.0508
	1	29.8356	29.6472	29.9385			1	78.3965	77.9014	78.6668
	1.5	29.3161	29.2455	29.1734			1.5	77.0314	76.8459	76.6564

## Sheet: Figure 3a
Figure3a
	4.4 mg cm-2					8.8 mg cm-2					13.2 mg cm-2
Time	H2O2(mg h-1 cm-2)				Time	H2O2(mg h-1 cm-2)				Time	H2O2(mg h-1 cm-2)
	n=1	n=2	n=3			n=1	n=2	n=3			n=1	n=2	n=3
0	0	0	0		0	0	0	0		0	0	0	0
10	5.25932	5.17101	5.0485		10	5.4972	5.61993	5.36343		10	5.7975	6.05499	5.98225
20	10.2197	10.0507	9.92058		20	10.189	10.5035	10.1275		20	11.031	11.8145	11.1572
30	14.7689	14.4827	14.057		30	14.8455	15.1814	14.7143		30	16.0685	16.4204	16.2026
40	19.0862	18.9282	18.5174		40	19.491	19.6552	19.2764		40	21.0615	21.3308	21.2386
60	27.8087	27.5152	26.6174		60	28.2377	28.5438	27.0889		60	30.7089	30.9332	31.1384
80	36.9447	36.2832	34.539		80	36.2806	37.0263	35.4821		80	39.6224	40.0321	40.3871
100	43.1534	43.7352	42.0042		100	44.014	45.0064	42.7473		100	47.9769	48.7473	48.4399
120	48.9317	49.4575	47.5179		120	51.3006	51.6975	49.6248		120	54.6733	55.3248	55.056

## Sheet: Figure 3b
Figure3b
	4.4 mg cm-2					8.8 mg cm-2					13.2 mg cm-2
Time	CE(%)				Time	CE(%)				Time	CE(%)
	n=1	n=2	n=3			n=1	n=2	n=3			n=1	n=2	n=3
10	82.9168	81.5245	79.593		10	86.6671	88.602	84.5582		10	91.4016	95.4611	94.3143
20	80.5604	79.2279	78.2024		20	80.3182	82.7973	79.8336		20	86.9554	88.6972	87.9502
30	77.6137	76.11	73.8725		30	78.0165	79.7819	77.3271		30	84.4434	86.2929	85.1485
40	75.2268	74.6039	72.9847		40	76.8221	77.4695	75.9762		40	83.0123	84.0736	83.7102
60	73.0706	72.2994	69.9402		60	74.1979	75.0021	71.1792		60	80.6913	81.2805	81.8197
80	72.8073	71.5036	68.0665		80	71.4986	72.9682	69.925		80	78.0843	78.8917	79.5913
100	68.0342	68.9515	66.2225		100	69.391	70.9557	67.394		100	75.6389	76.8535	76.3689
120	64.2868	64.9776	62.4293		120	67.399	67.9206	65.1974		120	71.8302	72.6861	72.2015

## Sheet: Figure 3c
Figure3c
	Potential/V (vs. SCE)	Current/mA
		4.4 mg cm-2	8.8 mg cm-2	13.2 mg cm-2
	0	-0.5888	-0.2363	-1.17
	-0.001	-0.5896	-0.2371	-1.174
	-0.002	-0.5908	-0.2377	-1.177
	-0.003	-0.5916	-0.2383	-1.18
	-0.004	-0.5924	-0.2388	-1.182
	-0.005	-0.5932	-0.2393	-1.185
	-0.006	-0.5944	-0.2399	-1.188
	-0.007	-0.5952	-0.2405	-1.19
	-0.008	-0.596	-0.2411	-1.193
	-0.009	-0.5972	-0.2416	-1.195
	-0.01	-0.598	-0.2422	-1.198
	-0.011	-0.5988	-0.2429	-1.201
	-0.012	-0.5996	-0.2436	-1.204
	-0.013	-0.6004	-0.2443	-1.207
	-0.014	-0.6012	-0.245	-1.21
	-0.015	-0.6024	-0.2457	-1.212
	-0.016	-0.6032	-0.2464	-1.215
	-0.017	-0.604	-0.2471	-1.218
	-0.018	-0.6048	-0.2478	-1.221
	-0.019	-0.6056	-0.2484	-1.223
	-0.02	-0.6064	-0.2492	-1.226
	-0.021	-0.6072	-0.2498	-1.229
	-0.022	-0.608	-0.2505	-1.232
	-0.023	-0.6088	-0.2511	-1.234
	-0.024	-0.6096	-0.2518	-1.237
	-0.025	-0.6104	-0.2525	-1.24
	-0.026	-0.6116	-0.2531	-1.242
	-0.027	-0.6124	-0.2536	-1.245
	-0.028	-0.6128	-0.2542	-1.248
	-0.029	-0.6136	-0.2547	-1.25
	-0.03	-0.6144	-0.2554	-1.253
	-0.031	-0.6152	-0.256	-1.255
	-0.032	-0.616	-0.2567	-1.258
	-0.033	-0.6172	-0.2573	-1.26
	-0.034	-0.618	-0.258	-1.263
	-0.035	-0.6188	-0.2586	-1.265
	-0.036	-0.6196	-0.2593	-1.268
	-0.037	-0.6204	-0.2599	-1.27
	-0.038	-0.6212	-0.2606	-1.273
	-0.039	-0.622	-0.2613	-1.275
	-0.04	-0.6224	-0.2621	-1.277
	-0.041	-0.6232	-0.2628	-1.28
	-0.042	-0.624	-0.2635	-1.282
	-0.043	-0.6248	-0.2641	-1.284
	-0.044	-0.6256	-0.2647	-1.287
	-0.045	-0.6264	-0.2652	-1.289
	-0.046	-0.6272	-0.2656	-1.292
	-0.047	-0.628	-0.266	-1.294
	-0.048	-0.6288	-0.2664	-1.297
	-0.049	-0.6296	-0.267	-1.299
	-0.05	-0.6304	-0.2676	-1.302
	-0.051	-0.6312	-0.2682	-1.304
	-0.052	-0.632	-0.2689	-1.307
	-0.053	-0.6328	-0.2695	-1.309
	-0.054	-0.6332	-0.2701	-1.311
	-0.055	-0.634	-0.2707	-1.314
	-0.056	-0.6348	-0.2714	-1.316
	-0.057	-0.6356	-0.2721	-1.318
	-0.058	-0.6364	-0.2728	-1.321
	-0.059	-0.6372	-0.2735	-1.323
	-0.06	-0.638	-0.2741	-1.325
	-0.061	-0.6388	-0.2748	-1.327
	-0.062	-0.6396	-0.2754	-1.33
	-0.063	-0.64	-0.276	-1.332
	-0.064	-0.6408	-0.2767	-1.334
	-0.065	-0.6416	-0.2774	-1.336
	-0.066	-0.6424	-0.2781	-1.338
	-0.067	-0.6432	-0.2787	-1.34
	-0.068	-0.644	-0.2794	-1.342
	-0.069	-0.6448	-0.28	-1.344
	-0.07	-0.6456	-0.2808	-1.347
	-0.071	-0.646	-0.2815	-1.349
	-0.072	-0.6468	-0.2822	-1.352
	-0.073	-0.6476	-0.2829	-1.354
	-0.074	-0.6484	-0.2835	-1.356
	-0.075	-0.6492	-0.2841	-1.359
	-0.076	-0.65	-0.2846	-1.361
	-0.077	-0.6504	-0.2851	-1.363
	-0.078	-0.6512	-0.2855	-1.366
	-0.079	-0.652	-0.286	-1.367
	-0.08	-0.6524	-0.2865	-1.369
	-0.081	-0.6532	-0.287	-1.371
	-0.082	-0.654	-0.2875	-1.373
	-0.083	-0.6548	-0.288	-1.375
	-0.084	-0.6556	-0.2885	-1.377
	-0.085	-0.656	-0.2891	-1.38
	-0.086	-0.6568	-0.2896	-1.382
	-0.087	-0.6572	-0.2902	-1.383
	-0.088	-0.658	-0.2908	-1.385
	-0.089	-0.6588	-0.2913	-1.387
	-0.09	-0.6596	-0.2919	-1.389
	-0.091	-0.66	-0.2925	-1.391
	-0.092	-0.6608	-0.2931	-1.393
	-0.093	-0.6616	-0.2937	-1.396
	-0.094	-0.662	-0.2943	-1.398
	-0.095	-0.6628	-0.295	-1.4
	-0.096	-0.6636	-0.2957	-1.402
	-0.097	-0.6644	-0.2964	-1.404
	-0.098	-0.6648	-0.297	-1.406
	-0.099	-0.6656	-0.2977	-1.408
	-0.1	-0.6664	-0.2983	-1.41
	-0.101	-0.6668	-0.299	-1.412
	-0.102	-0.6676	-0.2998	-1.414
	-0.103	-0.6684	-0.3005	-1.416
	-0.104	-0.6688	-0.3013	-1.418
	-0.105	-0.6696	-0.302	-1.42
	-0.106	-0.6704	-0.3027	-1.422
	-0.107	-0.6712	-0.3034	-1.424
	-0.108	-0.672	-0.304	-1.426
	-0.109	-0.6724	-0.3046	-1.428
	-0.11	-0.6732	-0.3052	-1.43
	-0.111	-0.674	-0.3058	-1.433
	-0.112	-0.6748	-0.3063	-1.435
	-0.113	-0.6752	-0.3069	-1.437
	-0.114	-0.676	-0.3075	-1.439
	-0.115	-0.6768	-0.308	-1.441
	-0.116	-0.6776	-0.3085	-1.442
	-0.117	-0.6784	-0.309	-1.444
	-0.118	-0.6792	-0.3096	-1.446
	-0.119	-0.68	-0.3103	-1.448
	-0.12	-0.6804	-0.3111	-1.45
	-0.121	-0.6812	-0.3118	-1.452
	-0.122	-0.682	-0.3125	-1.454
	-0.123	-0.6828	-0.3131	-1.456
	-0.124	-0.6832	-0.3138	-1.458
	-0.125	-0.684	-0.3144	-1.46
	-0.126	-0.6848	-0.3151	-1.461
	-0.127	-0.6852	-0.3158	-1.463
	-0.128	-0.686	-0.3166	-1.464
	-0.129	-0.6868	-0.3173	-1.466
	-0.13	-0.6876	-0.3181	-1.468
	-0.131	-0.6884	-0.3189	-1.47
	-0.132	-0.6888	-0.3196	-1.473
	-0.133	-0.6896	-0.3203	-1.475
	-0.134	-0.6904	-0.3211	-1.477
	-0.135	-0.6912	-0.3217	-1.479
	-0.136	-0.692	-0.3224	-1.481
	-0.137	-0.6928	-0.3231	-1.483
	-0.138	-0.6932	-0.3239	-1.485
	-0.139	-0.694	-0.3247	-1.487
	-0.14	-0.6948	-0.3256	-1.489
	-0.141	-0.6956	-0.3264	-1.491
	-0.142	-0.6964	-0.3273	-1.493
	-0.143	-0.6972	-0.3281	-1.495
	-0.144	-0.6976	-0.3288	-1.497
	-0.145	-0.6984	-0.3296	-1.499
	-0.146	-0.6992	-0.3304	-1.501
	-0.147	-0.7	-0.3313	-1.504
	-0.148	-0.7008	-0.3322	-1.506
	-0.149	-0.7016	-0.3331	-1.508
	-0.15	-0.7024	-0.3339	-1.511
	-0.151	-0.7032	-0.3348	-1.513
	-0.152	-0.704	-0.3357	-1.515
	-0.153	-0.7048	-0.3366	-1.517
	-0.154	-0.7056	-0.3374	-1.519
	-0.155	-0.7064	-0.3382	-1.521
	-0.156	-0.7072	-0.339	-1.523
	-0.157	-0.708	-0.3398	-1.525
	-0.158	-0.7088	-0.3406	-1.527
	-0.159	-0.71	-0.3415	-1.529
	-0.16	-0.7108	-0.3424	-1.531
	-0.161	-0.7116	-0.3434	-1.534
	-0.162	-0.7124	-0.3444	-1.536
	-0.163	-0.7132	-0.3454	-1.538
	-0.164	-0.714	-0.3464	-1.54
	-0.165	-0.7148	-0.3475	-1.542
	-0.166	-0.7156	-0.3486	-1.544
	-0.167	-0.7164	-0.3497	-1.546
	-0.168	-0.7172	-0.3508	-1.548
	-0.169	-0.718	-0.3519	-1.551
	-0.17	-0.7192	-0.3529	-1.553
	-0.171	-0.72	-0.3539	-1.556
	-0.172	-0.7208	-0.355	-1.558
	-0.173	-0.7216	-0.3559	-1.561
	-0.174	-0.7224	-0.3569	-1.563
	-0.175	-0.7236	-0.3579	-1.565
	-0.176	-0.7244	-0.3589	-1.567
	-0.177	-0.7252	-0.3599	-1.57
	-0.178	-0.7264	-0.3609	-1.572
	-0.179	-0.7276	-0.362	-1.575
	-0.18	-0.7288	-0.3631	-1.578
	-0.181	-0.7296	-0.3642	-1.58
	-0.182	-0.7308	-0.3653	-1.583
	-0.183	-0.732	-0.3665	-1.585
	-0.184	-0.7332	-0.3677	-1.588
	-0.185	-0.7344	-0.3689	-1.591
	-0.186	-0.7352	-0.3701	-1.594
	-0.187	-0.7364	-0.3712	-1.597
	-0.188	-0.7376	-0.3725	-1.6
	-0.189	-0.7384	-0.3738	-1.603
	-0.19	-0.7396	-0.3752	-1.605
	-0.191	-0.7408	-0.3767	-1.608
	-0.192	-0.742	-0.3781	-1.611
	-0.193	-0.7432	-0.3797	-1.614
	-0.194	-0.7444	-0.3812	-1.617
	-0.195	-0.7456	-0.3829	-1.62
	-0.196	-0.7468	-0.3845	-1.623
	-0.197	-0.748	-0.3861	-1.626
	-0.198	-0.7492	-0.3878	-1.629
	-0.199	-0.7504	-0.3894	-1.632
	-0.2	-0.752	-0.3911	-1.635
	-0.201	-0.7532	-0.3927	-1.639
	-0.202	-0.7548	-0.3944	-1.642
	-0.203	-0.756	-0.3961	-1.645
	-0.204	-0.7576	-0.3979	-1.648
	-0.205	-0.7588	-0.3997	-1.652
	-0.206	-0.7604	-0.4014	-1.655
	-0.207	-0.762	-0.4031	-1.659
	-0.208	-0.7636	-0.4049	-1.662
	-0.209	-0.7652	-0.4067	-1.666
	-0.21	-0.7668	-0.4086	-1.669
	-0.211	-0.7684	-0.4107	-1.673
	-0.212	-0.77	-0.4129	-1.676
	-0.213	-0.7716	-0.4151	-1.68
	-0.214	-0.7732	-0.4174	-1.683
	-0.215	-0.7748	-0.4195	-1.687
	-0.216	-0.7768	-0.4217	-1.691
	-0.217	-0.7788	-0.424	-1.694
	-0.218	-0.7804	-0.4264	-1.699
	-0.219	-0.7824	-0.4289	-1.703
	-0.22	-0.7844	-0.4314	-1.707
	-0.221	-0.7864	-0.434	-1.711
	-0.222	-0.7884	-0.4368	-1.715
	-0.223	-0.7904	-0.4396	-1.719
	-0.224	-0.7924	-0.4426	-1.724
	-0.225	-0.7948	-0.4456	-1.728
	-0.226	-0.7968	-0.4485	-1.733
	-0.227	-0.7992	-0.4516	-1.738
	-0.228	-0.8016	-0.4547	-1.743
	-0.229	-0.804	-0.4579	-1.748
	-0.23	-0.8064	-0.4612	-1.753
	-0.231	-0.8088	-0.4645	-1.758
	-0.232	-0.8112	-0.4679	-1.764
	-0.233	-0.814	-0.4714	-1.769
	-0.234	-0.8164	-0.4749	-1.775
	-0.235	-0.8192	-0.4785	-1.781
	-0.236	-0.822	-0.4822	-1.787
	-0.237	-0.8248	-0.4859	-1.792
	-0.238	-0.8276	-0.4897	-1.798
	-0.239	-0.8308	-0.4937	-1.804
	-0.24	-0.834	-0.4978	-1.81
	-0.241	-0.8372	-0.502	-1.816
	-0.242	-0.8404	-0.5063	-1.823
	-0.243	-0.8436	-0.5107	-1.831
	-0.244	-0.8468	-0.5153	-1.837
	-0.245	-0.85	-0.52	-1.845
	-0.246	-0.8536	-0.5247	-1.852
	-0.247	-0.8572	-0.5296	-1.858
	-0.248	-0.8612	-0.5345	-1.866
	-0.249	-0.8652	-0.5395	-1.873
	-0.25	-0.8688	-0.5448	-1.881
	-0.251	-0.8728	-0.5504	-1.889
	-0.252	-0.8768	-0.5561	-1.897
	-0.253	-0.8812	-0.562	-1.905
	-0.254	-0.8856	-0.568	-1.914
	-0.255	-0.89	-0.5742	-1.923
	-0.256	-0.8944	-0.5805	-1.932
	-0.257	-0.8988	-0.5869	-1.942
	-0.258	-0.9032	-0.5934	-1.951
	-0.259	-0.908	-0.6	-1.961
	-0.26	-0.9128	-0.6067	-1.971
	-0.261	-0.9176	-0.6136	-1.981
	-0.262	-0.9228	-0.6207	-1.992
	-0.263	-0.928	-0.6281	-2.003
	-0.264	-0.9332	-0.6356	-2.014
	-0.265	-0.9388	-0.6433	-2.025
	-0.266	-0.944	-0.6513	-2.036
	-0.267	-0.95	-0.6593	-2.047
	-0.268	-0.9556	-0.6676	-2.058
	-0.269	-0.9616	-0.6761	-2.07
	-0.27	-0.9676	-0.6848	-2.083
	-0.271	-0.9736	-0.6936	-2.096
	-0.272	-0.98	-0.7027	-2.109
	-0.273	-0.986	-0.712	-2.122
	-0.274	-0.9928	-0.7216	-2.135
	-0.275	-0.9992	-0.7314	-2.148
	-0.276	-1.006	-0.7414	-2.162
	-0.277	-1.0128	-0.7516	-2.176
	-0.278	-1.0196	-0.7619	-2.191
	-0.279	-1.0268	-0.7724	-2.205
	-0.28	-1.0336	-0.783	-2.22
	-0.281	-1.0408	-0.794	-2.235
	-0.282	-1.048	-0.8054	-2.25
	-0.283	-1.0556	-0.8172	-2.266
	-0.284	-1.0632	-0.8292	-2.283
	-0.285	-1.0708	-0.8414	-2.299
	-0.286	-1.0784	-0.8537	-2.316
	-0.287	-1.0864	-0.8662	-2.333
	-0.288	-1.0944	-0.879	-2.35
	-0.289	-1.1024	-0.8919	-2.368
	-0.29	-1.1108	-0.905	-2.386
	-0.291	-1.1188	-0.9183	-2.405
	-0.292	-1.1272	-0.9318	-2.424
	-0.293	-1.136	-0.9457	-2.442
	-0.294	-1.1444	-0.9597	-2.461
	-0.295	-1.1536	-0.9739	-2.481
	-0.296	-1.1624	-0.9882	-2.5
	-0.297	-1.1712	-1.003	-2.52
	-0.298	-1.1804	-1.017	-2.54
	-0.299	-1.1896	-1.033	-2.561
	-0.3	-1.1988	-1.048	-2.582
	-0.301	-1.208	-1.063	-2.603
	-0.302	-1.2176	-1.079	-2.624
	-0.303	-1.2272	-1.095	-2.646
	-0.304	-1.2368	-1.111	-2.668
	-0.305	-1.2464	-1.128	-2.69
	-0.306	-1.2564	-1.144	-2.713
	-0.307	-1.2668	-1.161	-2.736
	-0.308	-1.2768	-1.178	-2.759
	-0.309	-1.2872	-1.195	-2.782
	-0.31	-1.2976	-1.212	-2.806
	-0.311	-1.308	-1.229	-2.83
	-0.312	-1.3184	-1.247	-2.854
	-0.313	-1.3288	-1.265	-2.879
	-0.314	-1.3392	-1.282	-2.904
	-0.315	-1.35	-1.301	-2.929
	-0.316	-1.3608	-1.319	-2.954
	-0.317	-1.3716	-1.337	-2.979
	-0.318	-1.3824	-1.356	-3.005
	-0.319	-1.3936	-1.374	-3.031
	-0.32	-1.4044	-1.393	-3.057
	-0.321	-1.4156	-1.411	-3.083
	-0.322	-1.4264	-1.43	-3.109
	-0.323	-1.4376	-1.449	-3.137
	-0.324	-1.4492	-1.468	-3.165
	-0.325	-1.4608	-1.488	-3.193
	-0.326	-1.4724	-1.507	-3.221
	-0.327	-1.484	-1.526	-3.249
	-0.328	-1.4956	-1.546	-3.277
	-0.329	-1.5072	-1.566	-3.305
	-0.33	-1.5192	-1.586	-3.334
	-0.331	-1.5312	-1.606	-3.363
	-0.332	-1.5428	-1.626	-3.391
	-0.333	-1.5548	-1.647	-3.42
	-0.334	-1.5668	-1.667	-3.449
	-0.335	-1.5788	-1.687	-3.478
	-0.336	-1.5916	-1.708	-3.508
	-0.337	-1.604	-1.729	-3.538
	-0.338	-1.616	-1.749	-3.568
	-0.339	-1.6284	-1.77	-3.598
	-0.34	-1.6404	-1.791	-3.628
	-0.341	-1.6532	-1.812	-3.658
	-0.342	-1.6656	-1.833	-3.689
	-0.343	-1.678	-1.855	-3.721
	-0.344	-1.6904	-1.876	-3.753
	-0.345	-1.7032	-1.898	-3.784
	-0.346	-1.7156	-1.92	-3.816
	-0.347	-1.728	-1.941	-3.848
	-0.348	-1.7408	-1.963	-3.881
	-0.349	-1.7532	-1.985	-3.913
	-0.35	-1.766	-2.008	-3.946
	-0.351	-1.7788	-2.03	-3.979
	-0.352	-1.7916	-2.052	-4.012
	-0.353	-1.8048	-2.075	-4.045
	-0.354	-1.8176	-2.097	-4.077
	-0.355	-1.8308	-2.12	-4.11
	-0.356	-1.844	-2.143	-4.143
	-0.357	-1.8568	-2.166	-4.177
	-0.358	-1.8704	-2.189	-4.212
	-0.359	-1.8836	-2.212	-4.247
	-0.36	-1.8972	-2.235	-4.282
	-0.361	-1.9108	-2.259	-4.316
	-0.362	-1.9244	-2.282	-4.349
	-0.363	-1.9376	-2.306	-4.383
	-0.364	-1.9512	-2.33	-4.418
	-0.365	-1.9648	-2.354	-4.453
	-0.366	-1.978	-2.378	-4.49
	-0.367	-1.9916	-2.403	-4.526
	-0.368	-2.0052	-2.427	-4.561
	-0.369	-2.0188	-2.452	-4.597
	-0.37	-2.0328	-2.476	-4.632
	-0.371	-2.0464	-2.501	-4.668
	-0.372	-2.06	-2.526	-4.704
	-0.373	-2.074	-2.55	-4.741
	-0.374	-2.0872	-2.575	-4.779
	-0.375	-2.1008	-2.6	-4.817
	-0.376	-2.1148	-2.625	-4.855
	-0.377	-2.1284	-2.65	-4.891
	-0.378	-2.1424	-2.676	-4.928
	-0.379	-2.1564	-2.701	-4.964
	-0.38	-2.1704	-2.727	-5.002
	-0.381	-2.1848	-2.753	-5.039
	-0.382	-2.1988	-2.778	-5.077
	-0.383	-2.2132	-2.804	-5.115
	-0.384	-2.2272	-2.83	-5.153
	-0.385	-2.2412	-2.856	-5.19
	-0.386	-2.2556	-2.882	-5.228
	-0.387	-2.27	-2.908	-5.264
	-0.388	-2.2844	-2.934	-5.302
	-0.389	-2.2984	-2.96	-5.34
	-0.39	-2.3124	-2.987	-5.379
	-0.391	-2.3268	-3.013	-5.418
	-0.392	-2.3412	-3.039	-5.459
	-0.393	-2.356	-3.066	-5.499
	-0.394	-2.3704	-3.093	-5.539
	-0.395	-2.3848	-3.12	-5.578
	-0.396	-2.3988	-3.147	-5.618
	-0.397	-2.4132	-3.174	-5.658
	-0.398	-2.4276	-3.202	-5.7
	-0.399	-2.4424	-3.229	-5.74
	-0.4	-2.4572	-3.256	-5.78
	-0.401	-2.472	-3.283	-5.82
	-0.402	-2.4864	-3.31	-5.86
	-0.403	-2.5008	-3.338	-5.901
	-0.404	-2.5152	-3.365	-5.941
	-0.405	-2.53	-3.393	-5.982
	-0.406	-2.5452	-3.42	-6.023
	-0.407	-2.56	-3.448	-6.064
	-0.408	-2.5748	-3.476	-6.104
	-0.409	-2.5896	-3.504	-6.145
	-0.41	-2.6048	-3.533	-6.186
	-0.411	-2.6196	-3.561	-6.227
	-0.412	-2.6344	-3.589	-6.269
	-0.413	-2.6492	-3.618	-6.309
	-0.414	-2.664	-3.646	-6.35
	-0.415	-2.6792	-3.674	-6.392
	-0.416	-2.694	-3.702	-6.434
	-0.417	-2.7092	-3.731	-6.476
	-0.418	-2.7248	-3.759	-6.518
	-0.419	-2.7396	-3.788	-6.559
	-0.42	-2.7548	-3.817	-6.601
	-0.421	-2.7704	-3.845	-6.643
	-0.422	-2.7856	-3.874	-6.685
	-0.423	-2.8008	-3.902	-6.727
	-0.424	-2.816	-3.931	-6.769
	-0.425	-2.8312	-3.961	-6.813
	-0.426	-2.8464	-3.99	-6.856
	-0.427	-2.862	-4.02	-6.899
	-0.428	-2.8776	-4.049	-6.941
	-0.429	-2.8928	-4.079	-6.984
	-0.43	-2.908	-4.108	-7.027
	-0.431	-2.9232	-4.137	-7.07
	-0.432	-2.9388	-4.167	-7.114
	-0.433	-2.9544	-4.196	-7.159
	-0.434	-2.9696	-4.226	-7.204
	-0.435	-2.9852	-4.255	-7.249
	-0.436	-3	-4.285	-7.294
	-0.437	-3.0156	-4.315	-7.337
	-0.438	-3.0308	-4.344	-7.381
	-0.439	-3.046	-4.374	-7.424
	-0.44	-3.0616	-4.403	-7.467
	-0.441	-3.0772	-4.434	-7.511
	-0.442	-3.0924	-4.464	-7.555
	-0.443	-3.108	-4.494	-7.6
	-0.444	-3.1236	-4.524	-7.644
	-0.445	-3.1388	-4.554	-7.688
	-0.446	-3.1548	-4.584	-7.731
	-0.447	-3.1708	-4.614	-7.775
	-0.448	-3.1868	-4.644	-7.819
	-0.449	-3.2024	-4.675	-7.864
	-0.45	-3.2184	-4.706	-7.908
	-0.451	-3.2344	-4.737	-7.953
	-0.452	-3.2504	-4.769	-7.998
	-0.453	-3.266	-4.8	-8.044
	-0.454	-3.2816	-4.831	-8.089
	-0.455	-3.2968	-4.862	-8.134
	-0.456	-3.3128	-4.893	-8.179
	-0.457	-3.3288	-4.924	-8.225
	-0.458	-3.3452	-4.954	-8.272
	-0.459	-3.3612	-4.985	-8.318
	-0.46	-3.3772	-5.016	-8.364
	-0.461	-3.3932	-5.047	-8.411
	-0.462	-3.4088	-5.078	-8.457
	-0.463	-3.4244	-5.109	-8.503
	-0.464	-3.4404	-5.14	-8.549
	-0.465	-3.4568	-5.172	-8.595
	-0.466	-3.4732	-5.203	-8.64
	-0.467	-3.4892	-5.234	-8.687
	-0.468	-3.5052	-5.266	-8.734
	-0.469	-3.5212	-5.297	-8.781
	-0.47	-3.5376	-5.329	-8.828
	-0.471	-3.5544	-5.36	-8.875
	-0.472	-3.5708	-5.391	-8.922
	-0.473	-3.5868	-5.422	-8.968
	-0.474	-3.6028	-5.454	-9.012
	-0.475	-3.6188	-5.487	-9.057
	-0.476	-3.6348	-5.519	-9.102
	-0.477	-3.6508	-5.551	-9.148
	-0.478	-3.6668	-5.584	-9.194
	-0.479	-3.6824	-5.616	-9.24
	-0.48	-3.6984	-5.647	-9.286
	-0.481	-3.7144	-5.679	-9.333
	-0.482	-3.7308	-5.71	-9.38
	-0.483	-3.7472	-5.742	-9.43
	-0.484	-3.7636	-5.774	-9.479
	-0.485	-3.78	-5.806	-9.527
	-0.486	-3.7968	-5.838	-9.575
	-0.487	-3.8128	-5.87	-9.622
	-0.488	-3.8292	-5.901	-9.668
	-0.489	-3.8456	-5.933	-9.713
	-0.49	-3.862	-5.965	-9.76
	-0.491	-3.8788	-5.997	-9.807
	-0.492	-3.8948	-6.03	-9.855
	-0.493	-3.9112	-6.062	-9.902
	-0.494	-3.9272	-6.094	-9.95
	-0.495	-3.9436	-6.126	-9.996
	-0.496	-3.9596	-6.159	-10.04
	-0.497	-3.976	-6.193	-10.09
	-0.498	-3.9924	-6.226	-10.14
	-0.499	-4.008	-6.259	-10.18
	-0.5	-4.024	-6.292	-10.24
	-0.501	-4.04	-6.325	-10.28
	-0.502	-4.056	-6.358	-10.33
	-0.503	-4.072	-6.392	-10.38
	-0.504	-4.092	-6.425	-10.43
	-0.505	-4.108	-6.458	-10.47
	-0.506	-4.124	-6.491	-10.52
	-0.507	-4.14	-6.524	-10.57
	-0.508	-4.16	-6.557	-10.62
	-0.509	-4.176	-6.59	-10.67
	-0.51	-4.192	-6.623	-10.72
	-0.511	-4.208	-6.657	-10.77
	-0.512	-4.224	-6.691	-10.82
	-0.513	-4.24	-6.724	-10.86
	-0.514	-4.256	-6.757	-10.91
	-0.515	-4.276	-6.791	-10.96
	-0.516	-4.292	-6.825	-11.01
	-0.517	-4.308	-6.859	-11.06
	-0.518	-4.324	-6.892	-11.11
	-0.519	-4.34	-6.925	-11.16
	-0.52	-4.356	-6.959	-11.21
	-0.521	-4.372	-6.992	-11.26
	-0.522	-4.392	-7.025	-11.31
	-0.523	-4.408	-7.059	-11.36
	-0.524	-4.424	-7.093	-11.41
	-0.525	-4.44	-7.128	-11.45
	-0.526	-4.46	-7.163	-11.5
	-0.527	-4.476	-7.197	-11.55
	-0.528	-4.492	-7.231	-11.6
	-0.529	-4.508	-7.265	-11.65
	-0.53	-4.524	-7.299	-11.7
	-0.531	-4.54	-7.334	-11.75
	-0.532	-4.56	-7.367	-11.8
	-0.533	-4.576	-7.402	-11.85
	-0.534	-4.592	-7.436	-11.9
	-0.535	-4.608	-7.47	-11.95
	-0.536	-4.628	-7.503	-12
	-0.537	-4.644	-7.536	-12.05
	-0.538	-4.66	-7.569	-12.1
	-0.539	-4.676	-7.604	-12.14
	-0.54	-4.692	-7.638	-12.19
	-0.541	-4.712	-7.673	-12.24
	-0.542	-4.728	-7.708	-12.29
	-0.543	-4.744	-7.742	-12.34
	-0.544	-4.76	-7.776	-12.39
	-0.545	-4.78	-7.81	-12.44
	-0.546	-4.796	-7.844	-12.49
	-0.547	-4.812	-7.879	-12.55
	-0.548	-4.828	-7.913	-12.6
	-0.549	-4.844	-7.947	-12.65
	-0.55	-4.86	-7.982	-12.7
	-0.551	-4.88	-8.016	-12.74
	-0.552	-4.896	-8.05	-12.79
	-0.553	-4.912	-8.084	-12.84
	-0.554	-4.932	-8.119	-12.89
	-0.555	-4.948	-8.153	-12.94
	-0.556	-4.964	-8.187	-12.99
	-0.557	-4.98	-8.22	-13.03
	-0.558	-4.996	-8.254	-13.08
	-0.559	-5.012	-8.288	-13.13
	-0.56	-5.032	-8.322	-13.18
	-0.561	-5.048	-8.357	-13.24
	-0.562	-5.068	-8.392	-13.29
	-0.563	-5.084	-8.427	-13.34
	-0.564	-5.1	-8.463	-13.39
	-0.565	-5.12	-8.499	-13.45
	-0.566	-5.136	-8.533	-13.5
	-0.567	-5.152	-8.568	-13.55
	-0.568	-5.168	-8.603	-13.6
	-0.569	-5.188	-8.639	-13.65
	-0.57	-5.204	-8.675	-13.7
	-0.571	-5.22	-8.712	-13.75
	-0.572	-5.236	-8.749	-13.8
	-0.573	-5.256	-8.784	-13.85
	-0.574	-5.272	-8.819	-13.9
	-0.575	-5.288	-8.853	-13.95
	-0.576	-5.308	-8.888	-14
	-0.577	-5.324	-8.924	-14.06
	-0.578	-5.344	-8.959	-14.11
	-0.579	-5.36	-8.995	-14.16
	-0.58	-5.38	-9.031	-14.21
	-0.581	-5.396	-9.067	-14.26
	-0.582	-5.412	-9.102	-14.31
	-0.583	-5.428	-9.138	-14.36
	-0.584	-5.448	-9.173	-14.41
	-0.585	-5.464	-9.209	-14.47
	-0.586	-5.48	-9.245	-14.52
	-0.587	-5.5	-9.28	-14.57
	-0.588	-5.516	-9.315	-14.62
	-0.589	-5.532	-9.35	-14.67
	-0.59	-5.552	-9.386	-14.72
	-0.591	-5.568	-9.422	-14.77
	-0.592	-5.584	-9.459	-14.83
	-0.593	-5.6	-9.495	-14.88
	-0.594	-5.62	-9.532	-14.93
	-0.595	-5.636	-9.568	-14.98
	-0.596	-5.652	-9.604	-15.03
	-0.597	-5.672	-9.639	-15.09
	-0.598	-5.688	-9.674	-15.14
	-0.599	-5.704	-9.709	-15.19
	-0.6	-5.724	-9.744	-15.24
	-0.601	-5.74	-9.78	-15.29
	-0.602	-5.756	-9.816	-15.34
	-0.603	-5.776	-9.852	-15.39
	-0.604	-5.792	-9.889	-15.44
	-0.605	-5.808	-9.925	-15.49
	-0.606	-5.824	-9.961	-15.54
	-0.607	-5.844	-9.997	-15.59
	-0.608	-5.86	-10.03	-15.65
	-0.609	-5.88	-10.07	-15.7
	-0.61	-5.896	-10.1	-15.75
	-0.611	-5.912	-10.14	-15.8
	-0.612	-5.932	-10.17	-15.86
	-0.613	-5.948	-10.21	-15.91
	-0.614	-5.968	-10.25	-15.96
	-0.615	-5.984	-10.28	-16.01
	-0.616	-6.004	-10.32	-16.06
	-0.617	-6.02	-10.35	-16.11
	-0.618	-6.036	-10.39	-16.16
	-0.619	-6.052	-10.43	-16.22
	-0.62	-6.072	-10.46	-16.27
	-0.621	-6.088	-10.5	-16.33
	-0.622	-6.104	-10.54	-16.38
	-0.623	-6.124	-10.57	-16.44
	-0.624	-6.14	-10.61	-16.49
	-0.625	-6.16	-10.64	-16.54
	-0.626	-6.176	-10.68	-16.6
	-0.627	-6.192	-10.71	-16.65
	-0.628	-6.212	-10.75	-16.7
	-0.629	-6.228	-10.79	-16.76
	-0.63	-6.248	-10.83	-16.81
	-0.631	-6.264	-10.86	-16.86
	-0.632	-6.28	-10.9	-16.92
	-0.633	-6.3	-10.93	-16.97
	-0.634	-6.316	-10.97	-17.02
	-0.635	-6.336	-11	-17.07
	-0.636	-6.352	-11.04	-17.12
	-0.637	-6.372	-11.08	-17.17
	-0.638	-6.388	-11.12	-17.23
	-0.639	-6.408	-11.15	-17.28
	-0.64	-6.424	-11.19	-17.34
	-0.641	-6.444	-11.23	-17.39
	-0.642	-6.46	-11.26	-17.44
	-0.643	-6.476	-11.3	-17.49
	-0.644	-6.492	-11.34	-17.54
	-0.645	-6.512	-11.37	-17.6
	-0.646	-6.528	-11.41	-17.65
	-0.647	-6.548	-11.45	-17.7
	-0.648	-6.564	-11.48	-17.76
	-0.649	-6.58	-11.52	-17.81
	-0.65	-6.6	-11.56	-17.87
	-0.651	-6.616	-11.6	-17.92
	-0.652	-6.632	-11.63	-17.98
	-0.653	-6.652	-11.67	-18.03
	-0.654	-6.668	-11.71	-18.09
	-0.655	-6.688	-11.75	-18.14
	-0.656	-6.708	-11.78	-18.2
	-0.657	-6.724	-11.82	-18.25
	-0.658	-6.744	-11.86	-18.3
	-0.659	-6.76	-11.9	-18.36
	-0.66	-6.776	-11.93	-18.41
	-0.661	-6.796	-11.97	-18.46
	-0.662	-6.812	-12	-18.51
	-0.663	-6.828	-12.04	-18.57
	-0.664	-6.848	-12.07	-18.62
	-0.665	-6.864	-12.11	-18.67
	-0.666	-6.884	-12.15	-18.73
	-0.667	-6.9	-12.18	-18.78
	-0.668	-6.916	-12.22	-18.83
	-0.669	-6.936	-12.26	-18.88
	-0.67	-6.956	-12.29	-18.94
	-0.671	-6.972	-12.33	-18.99
	-0.672	-6.992	-12.37	-19.05
	-0.673	-7.008	-12.41	-19.11
	-0.674	-7.028	-12.44	-19.16
	-0.675	-7.044	-12.48	-19.22
	-0.676	-7.06	-12.51	-19.27
	-0.677	-7.076	-12.55	-19.32
	-0.678	-7.096	-12.59	-19.37
	-0.679	-7.116	-12.63	-19.42
	-0.68	-7.132	-12.66	-19.48
	-0.681	-7.148	-12.7	-19.53
	-0.682	-7.164	-12.74	-19.59
	-0.683	-7.184	-12.78	-19.64
	-0.684	-7.2	-12.82	-19.69
	-0.685	-7.22	-12.85	-19.75
	-0.686	-7.236	-12.89	-19.8
	-0.687	-7.256	-12.93	-19.85
	-0.688	-7.272	-12.96	-19.9
	-0.689	-7.292	-13	-19.96
	-0.69	-7.308	-13.03	-20.01
	-0.691	-7.328	-13.07	-20.07
	-0.692	-7.344	-13.11	-20.12
	-0.693	-7.364	-13.15	-20.18
	-0.694	-7.38	-13.19	-20.23
	-0.695	-7.396	-13.23	-20.29
	-0.696	-7.416	-13.26	-20.34
	-0.697	-7.432	-13.3	-20.39
	-0.698	-7.452	-13.34	-20.44
	-0.699	-7.472	-13.38	-20.5
	-0.7	-7.488	-13.41	-20.55
	-0.701	-7.508	-13.45	-20.61
	-0.702	-7.528	-13.49	-20.66
	-0.703	-7.544	-13.52	-20.71
	-0.704	-7.564	-13.56	-20.77
	-0.705	-7.584	-13.6	-20.82
	-0.706	-7.6	-13.64	-20.87
	-0.707	-7.62	-13.68	-20.93
	-0.708	-7.636	-13.71	-20.98
	-0.709	-7.656	-13.75	-21.04
	-0.71	-7.672	-13.79	-21.09
	-0.711	-7.692	-13.83	-21.14
	-0.712	-7.712	-13.86	-21.2
	-0.713	-7.728	-13.9	-21.25
	-0.714	-7.748	-13.94	-21.31
	-0.715	-7.764	-13.97	-21.37
	-0.716	-7.78	-14.01	-21.42
	-0.717	-7.8	-14.05	-21.48
	-0.718	-7.816	-14.09	-21.54
	-0.719	-7.836	-14.13	-21.59
	-0.72	-7.852	-14.17	-21.64
	-0.721	-7.872	-14.2	-21.7
	-0.722	-7.888	-14.24	-21.76
	-0.723	-7.908	-14.28	-21.81
	-0.724	-7.928	-14.32	-21.86
	-0.725	-7.944	-14.36	-21.92
	-0.726	-7.964	-14.39	-21.97
	-0.727	-7.98	-14.43	-22.03
	-0.728	-7.996	-14.47	-22.09
	-0.729	-8.016	-14.5	-22.15
	-0.73	-8.032	-14.54	-22.2
	-0.731	-8.052	-14.58	-22.25
	-0.732	-8.072	-14.62	-22.31
	-0.733	-8.092	-14.66	-22.37
	-0.734	-8.108	-14.7	-22.42
	-0.735	-8.128	-14.74	-22.48
	-0.736	-8.144	-14.78	-22.53
	-0.737	-8.16	-14.81	-22.59
	-0.738	-8.18	-14.85	-22.64
	-0.739	-8.196	-14.89	-22.69
	-0.74	-8.216	-14.93	-22.74
	-0.741	-8.232	-14.96	-22.8
	-0.742	-8.248	-15	-22.85
	-0.743	-8.268	-15.04	-22.9
	-0.744	-8.284	-15.08	-22.96
	-0.745	-8.304	-15.11	-23.01
	-0.746	-8.32	-15.15	-23.07
	-0.747	-8.34	-15.19	-23.12
	-0.748	-8.356	-15.23	-23.17
	-0.749	-8.372	-15.27	-23.23
	-0.75	-8.392	-15.3	-23.28
	-0.751	-8.412	-15.34	-23.34
	-0.752	-8.428	-15.38	-23.4
	-0.753	-8.444	-15.41	-23.45
	-0.754	-8.464	-15.45	-23.51
	-0.755	-8.48	-15.49	-23.57
	-0.756	-8.5	-15.53	-23.63
	-0.757	-8.516	-15.57	-23.68
	-0.758	-8.536	-15.6	-23.74
	-0.759	-8.552	-15.64	-23.79
	-0.76	-8.572	-15.68	-23.85
	-0.761	-8.588	-15.71	-23.91
	-0.762	-8.604	-15.75	-23.96
	-0.763	-8.624	-15.78	-24.02
	-0.764	-8.64	-15.82	-24.08
	-0.765	-8.66	-15.86	-24.14
	-0.766	-8.676	-15.9	-24.2
	-0.767	-8.696	-15.94	-24.25
	-0.768	-8.716	-15.98	-24.3
	-0.769	-8.732	-16.01	-24.35
	-0.77	-8.752	-16.05	-24.41
	-0.771	-8.768	-16.09	-24.46
	-0.772	-8.788	-16.13	-24.52
	-0.773	-8.804	-16.17	-24.57
	-0.774	-8.824	-16.2	-24.62
	-0.775	-8.84	-16.24	-24.68
	-0.776	-8.86	-16.28	-24.73
	-0.777	-8.876	-16.31	-24.79
	-0.778	-8.896	-16.35	-24.84
	-0.779	-8.912	-16.39	-24.89
	-0.78	-8.928	-16.43	-24.95
	-0.781	-8.948	-16.46	-25
	-0.782	-8.964	-16.5	-25.06
	-0.783	-8.984	-16.54	-25.12
	-0.784	-9	-16.58	-25.17
	-0.785	-9.016	-16.62	-25.22
	-0.786	-9.032	-16.66	-25.27
	-0.787	-9.052	-16.7	-25.32
	-0.788	-9.068	-16.74	-25.38
	-0.789	-9.088	-16.78	-25.43
	-0.79	-9.104	-16.82	-25.48
	-0.791	-9.124	-16.86	-25.54
	-0.792	-9.14	-16.9	-25.6
	-0.793	-9.16	-16.94	-25.66
	-0.794	-9.176	-16.98	-25.71
	-0.795	-9.196	-17.01	-25.77
	-0.796	-9.212	-17.05	-25.82
	-0.797	-9.232	-17.09	-25.87
	-0.798	-9.252	-17.13	-25.92
	-0.799	-9.268	-17.16	-25.98
	-0.8	-9.288	-17.2	-26.03
	-0.801	-9.304	-17.24	-26.09
	-0.802	-9.324	-17.28	-26.15
	-0.803	-9.34	-17.32	-26.2
	-0.804	-9.36	-17.36	-26.26
	-0.805	-9.376	-17.39	-26.32
	-0.806	-9.392	-17.43	-26.37
	-0.807	-9.412	-17.47	-26.43
	-0.808	-9.428	-17.51	-26.49
	-0.809	-9.448	-17.54	-26.54
	-0.81	-9.464	-17.58	-26.6
	-0.811	-9.48	-17.61	-26.66
	-0.812	-9.5	-17.65	-26.71
	-0.813	-9.52	-17.69	-26.76
	-0.814	-9.536	-17.73	-26.81
	-0.815	-9.556	-17.77	-26.87
	-0.816	-9.572	-17.81	-26.93
	-0.817	-9.592	-17.85	-26.99
	-0.818	-9.612	-17.89	-27.05
	-0.819	-9.628	-17.93	-27.1
	-0.82	-9.648	-17.97	-27.16
	-0.821	-9.668	-18.01	-27.21
	-0.822	-9.684	-18.05	-27.26
	-0.823	-9.704	-18.08	-27.32
	-0.824	-9.724	-18.12	-27.37
	-0.825	-9.74	-18.16	-27.43
	-0.826	-9.76	-18.2	-27.48
	-0.827	-9.78	-18.24	-27.54
	-0.828	-9.796	-18.27	-27.59
	-0.829	-9.816	-18.31	-27.65
	-0.83	-9.832	-18.35	-27.71
	-0.831	-9.852	-18.39	-27.77
	-0.832	-9.872	-18.42	-27.82
	-0.833	-9.888	-18.46	-27.87
	-0.834	-9.904	-18.5	-27.92
	-0.835	-9.924	-18.53	-27.98
	-0.836	-9.94	-18.57	-28.03
	-0.837	-9.956	-18.61	-28.09
	-0.838	-9.976	-18.64	-28.14
	-0.839	-9.996	-18.68	-28.19
	-0.84	-10.016	-18.72	-28.25
	-0.841	-10.036	-18.76	-28.3
	-0.842	-10.052	-18.8	-28.36
	-0.843	-10.072	-18.83	-28.42
	-0.844	-10.092	-18.87	-28.47
	-0.845	-10.108	-18.91	-28.53
	-0.846	-10.128	-18.95	-28.58
	-0.847	-10.144	-18.99	-28.63
	-0.848	-10.16	-19.03	-28.69
	-0.849	-10.18	-19.06	-28.75
	-0.85	-10.196	-19.1	-28.8
	-0.851	-10.216	-19.14	-28.86
	-0.852	-10.232	-19.18	-28.91
	-0.853	-10.252	-19.22	-28.97
	-0.854	-10.272	-19.26	-29.02
	-0.855	-10.292	-19.29	-29.08
	-0.856	-10.308	-19.33	-29.13
	-0.857	-10.328	-19.37	-29.19
	-0.858	-10.344	-19.4	-29.24
	-0.859	-10.364	-19.44	-29.3
	-0.86	-10.384	-19.48	-29.36
	-0.861	-10.404	-19.52	-29.42
	-0.862	-10.42	-19.55	-29.48
	-0.863	-10.44	-19.59	-29.53
	-0.864	-10.456	-19.62	-29.59
	-0.865	-10.472	-19.66	-29.65
	-0.866	-10.488	-19.7	-29.71
	-0.867	-10.508	-19.74	-29.76
	-0.868	-10.524	-19.77	-29.82
	-0.869	-10.54	-19.81	-29.87
	-0.87	-10.56	-19.85	-29.93
	-0.871	-10.58	-19.89	-29.98
	-0.872	-10.596	-19.93	-30.03
	-0.873	-10.616	-19.96	-30.09
	-0.874	-10.632	-20	-30.15
	-0.875	-10.648	-20.04	-30.2
	-0.876	-10.668	-20.07	-30.26
	-0.877	-10.688	-20.11	-30.32
	-0.878	-10.704	-20.14	-30.37
	-0.879	-10.724	-20.18	-30.43
	-0.88	-10.744	-20.22	-30.48
	-0.881	-10.764	-20.26	-30.54
	-0.882	-10.784	-20.3	-30.6
	-0.883	-10.8	-20.34	-30.65
	-0.884	-10.816	-20.38	-30.71
	-0.885	-10.836	-20.42	-30.77
	-0.886	-10.856	-20.46	-30.83
	-0.887	-10.872	-20.5	-30.89
	-0.888	-10.892	-20.54	-30.95
	-0.889	-10.912	-20.58	-31.01
	-0.89	-10.932	-20.62	-31.06
	-0.891	-10.952	-20.66	-31.11
	-0.892	-10.972	-20.7	-31.15
	-0.893	-10.988	-20.73	-31.2
	-0.894	-11.008	-20.77	-31.26
	-0.895	-11.024	-20.81	-31.32
	-0.896	-11.044	-20.85	-31.38
	-0.897	-11.064	-20.89	-31.44
	-0.898	-11.08	-20.93	-31.5
	-0.899	-11.1	-20.97	-31.55
	-0.9	-11.116	-21	-31.61
	-0.901	-11.136	-21.04	-31.66
	-0.902	-11.152	-21.08	-31.72
	-0.903	-11.172	-21.11	-31.78
	-0.904	-11.188	-21.15	-31.83
	-0.905	-11.208	-21.2	-31.89
	-0.906	-11.224	-21.23	-31.95
	-0.907	-11.24	-21.27	-32.01
	-0.908	-11.26	-21.31	-32.07
	-0.909	-11.28	-21.34	-32.12
	-0.91	-11.296	-21.38	-32.17
	-0.911	-11.316	-21.42	-32.23
	-0.912	-11.332	-21.45	-32.28
	-0.913	-11.352	-21.49	-32.34
	-0.914	-11.372	-21.53	-32.4
	-0.915	-11.392	-21.58	-32.46
	-0.916	-11.408	-21.61	-32.52
	-0.917	-11.428	-21.65	-32.58
	-0.918	-11.448	-21.69	-32.63
	-0.919	-11.464	-21.72	-32.69
	-0.92	-11.484	-21.76	-32.75
	-0.921	-11.5	-21.8	-32.8
	-0.922	-11.52	-21.84	-32.86
	-0.923	-11.54	-21.88	-32.92
	-0.924	-11.556	-21.92	-32.98
	-0.925	-11.576	-21.96	-33.04
	-0.926	-11.596	-21.99	-33.11
	-0.927	-11.616	-22.03	-33.17
	-0.928	-11.636	-22.07	-33.23
	-0.929	-11.652	-22.11	-33.28
	-0.93	-11.672	-22.15	-33.34
	-0.931	-11.688	-22.19	-33.39
	-0.932	-11.708	-22.23	-33.45
	-0.933	-11.724	-22.27	-33.5
	-0.934	-11.744	-22.31	-33.56
	-0.935	-11.764	-22.36	-33.61
	-0.936	-11.78	-22.4	-33.67
	-0.937	-11.8	-22.43	-33.72
	-0.938	-11.816	-22.47	-33.78
	-0.939	-11.836	-22.5	-33.84
	-0.94	-11.856	-22.54	-33.89
	-0.941	-11.872	-22.58	-33.95
	-0.942	-11.892	-22.62	-34
	-0.943	-11.912	-22.66	-34.06
	-0.944	-11.932	-22.7	-34.12
	-0.945	-11.948	-22.73	-34.19
	-0.946	-11.968	-22.77	-34.25
	-0.947	-11.984	-22.81	-34.3
	-0.948	-12.004	-22.85	-34.36
	-0.949	-12.024	-22.89	-34.42
	-0.95	-12.044	-22.93	-34.47
	-0.951	-12.064	-22.96	-34.53
	-0.952	-12.08	-23.01	-34.58
	-0.953	-12.1	-23.04	-34.63
	-0.954	-12.116	-23.08	-34.7
	-0.955	-12.136	-23.11	-34.76
	-0.956	-12.156	-23.15	-34.82
	-0.957	-12.172	-23.19	-34.88
	-0.958	-12.192	-23.23	-34.94
	-0.959	-12.208	-23.26	-35
	-0.96	-12.228	-23.31	-35.05
	-0.961	-12.244	-23.35	-35.09
	-0.962	-12.264	-23.39	-35.15
	-0.963	-12.28	-23.43	-35.2
	-0.964	-12.3	-23.47	-35.26
	-0.965	-12.32	-23.51	-35.32
	-0.966	-12.34	-23.55	-35.37
	-0.967	-12.356	-23.59	-35.43
	-0.968	-12.376	-23.63	-35.49
	-0.969	-12.396	-23.66	-35.54
	-0.97	-12.412	-23.7	-35.6
	-0.971	-12.432	-23.74	-35.65
	-0.972	-12.448	-23.78	-35.71
	-0.973	-12.468	-23.82	-35.77
	-0.974	-12.484	-23.85	-35.83
	-0.975	-12.5	-23.89	-35.88
	-0.976	-12.52	-23.92	-35.94
	-0.977	-12.54	-23.96	-35.99
	-0.978	-12.56	-24	-36.05
	-0.979	-12.576	-24.04	-36.1
	-0.98	-12.596	-24.08	-36.15
	-0.981	-12.616	-24.12	-36.2
	-0.982	-12.636	-24.16	-36.26
	-0.983	-12.652	-24.19	-36.31
	-0.984	-12.668	-24.23	-36.37
	-0.985	-12.684	-24.27	-36.43
	-0.986	-12.704	-24.31	-36.48
	-0.987	-12.724	-24.35	-36.54
	-0.988	-12.74	-24.38	-36.6
	-0.989	-12.76	-24.41	-36.65
	-0.99	-12.78	-24.45	-36.71
	-0.991	-12.8	-24.49	-36.76
	-0.992	-12.82	-24.52	-36.82
	-0.993	-12.836	-24.56	-36.87
	-0.994	-12.856	-24.6	-36.92
	-0.995	-12.872	-24.65	-36.97
	-0.996	-12.892	-24.69	-37.03
	-0.997	-12.908	-24.73	-37.08
	-0.998	-12.924	-24.77	-37.13
	-0.999	-12.944	-24.81	-37.18
	-1	-12.964	-24.85	-37.23
	-1.001	-12.984	-24.89	-37.29
	-1.002	-13.004	-24.93	-37.35
	-1.003	-13.02	-24.97	-37.41
	-1.004	-13.04	-25.01	-37.47
	-1.005	-13.056	-25.05	-37.52
	-1.006	-13.076	-25.09	-37.58
	-1.007	-13.092	-25.14	-37.63
	-1.008	-13.112	-25.18	-37.69
	-1.009	-13.132	-25.22	-37.75
	-1.01	-13.148	-25.26	-37.8
	-1.011	-13.168	-25.3	-37.86
	-1.012	-13.184	-25.33	-37.92
	-1.013	-13.204	-25.37	-37.98
	-1.014	-13.224	-25.41	-38.03
	-1.015	-13.244	-25.45	-38.09
	-1.016	-13.26	-25.49	-38.14
	-1.017	-13.28	-25.53	-38.2
	-1.018	-13.296	-25.57	-38.25
	-1.019	-13.316	-25.61	-38.32
	-1.02	-13.336	-25.65	-38.38
	-1.021	-13.356	-25.69	-38.44
	-1.022	-13.372	-25.73	-38.5
	-1.023	-13.392	-25.77	-38.56
	-1.024	-13.412	-25.81	-38.63
	-1.025	-13.432	-25.85	-38.69
	-1.026	-13.452	-25.89	-38.75
	-1.027	-13.472	-25.94	-38.81
	-1.028	-13.488	-25.98	-38.87
	-1.029	-13.504	-26.02	-38.93
	-1.03	-13.524	-26.05	-38.98
	-1.031	-13.54	-26.1	-39.03
	-1.032	-13.564	-26.14	-39.08
	-1.033	-13.58	-26.18	-39.14
	-1.034	-13.6	-26.22	-39.21
	-1.035	-13.62	-26.25	-39.27
	-1.036	-13.636	-26.29	-39.33
	-1.037	-13.656	-26.33	-39.39
	-1.038	-13.672	-26.37	-39.44
	-1.039	-13.692	-26.41	-39.5
	-1.04	-13.712	-26.45	-39.56
	-1.041	-13.732	-26.49	-39.62
	-1.042	-13.752	-26.53	-39.69
	-1.043	-13.768	-26.57	-39.75
	-1.044	-13.788	-26.61	-39.82
	-1.045	-13.808	-26.65	-39.88
	-1.046	-13.828	-26.69	-39.94
	-1.047	-13.844	-26.73	-40
	-1.048	-13.86	-26.77	-40.05
	-1.049	-13.884	-26.82	-40.11
	-1.05	-13.904	-26.86	-40.16
	-1.051	-13.924	-26.91	-40.21
	-1.052	-13.94	-26.95	-40.27
	-1.053	-13.96	-26.99	-40.33
	-1.054	-13.98	-27.03	-40.38
	-1.055	-14	-27.08	-40.44
	-1.056	-14.016	-27.12	-40.49
	-1.057	-14.032	-27.16	-40.54
	-1.058	-14.048	-27.2	-40.6
	-1.059	-14.068	-27.24	-40.66
	-1.06	-14.088	-27.27	-40.72
	-1.061	-14.104	-27.31	-40.78
	-1.062	-14.124	-27.34	-40.83
	-1.063	-14.144	-27.37	-40.89
	-1.064	-14.16	-27.41	-40.94
	-1.065	-14.18	-27.45	-41
	-1.066	-14.2	-27.49	-41.06
	-1.067	-14.22	-27.53	-41.12
	-1.068	-14.24	-27.57	-41.18
	-1.069	-14.256	-27.61	-41.24
	-1.07	-14.276	-27.65	-41.3
	-1.071	-14.296	-27.69	-41.35
	-1.072	-14.316	-27.73	-41.41
	-1.073	-14.336	-27.77	-41.46
	-1.074	-14.356	-27.81	-41.52
	-1.075	-14.372	-27.85	-41.58
	-1.076	-14.392	-27.88	-41.63
	-1.077	-14.408	-27.92	-41.69
	-1.078	-14.428	-27.96	-41.75
	-1.079	-14.448	-28	-41.81
	-1.08	-14.464	-28.04	-41.88
	-1.081	-14.484	-28.08	-41.93
	-1.082	-14.504	-28.13	-41.99
	-1.083	-14.52	-28.17	-42.06
	-1.084	-14.54	-28.21	-42.12
	-1.085	-14.56	-28.24	-42.18
	-1.086	-14.58	-28.28	-42.23
	-1.087	-14.6	-28.32	-42.29
	-1.088	-14.62	-28.37	-42.35
	-1.089	-14.64	-28.41	-42.41
	-1.09	-14.66	-28.45	-42.47
	-1.091	-14.676	-28.49	-42.53
	-1.092	-14.692	-28.53	-42.58
	-1.093	-14.712	-28.57	-42.64
	-1.094	-14.728	-28.61	-42.7
	-1.095	-14.752	-28.65	-42.75
	-1.096	-14.772	-28.7	-42.81
	-1.097	-14.788	-28.74	-42.87
	-1.098	-14.808	-28.78	-42.93
	-1.099	-14.828	-28.83	-42.99
	-1.1	-14.848	-28.87	-43.04
	-1.101	-14.868	-28.91	-43.09
	-1.102	-14.888	-28.95	-43.15
	-1.103	-14.904	-28.98	-43.21
	-1.104	-14.924	-29.02	-43.28
	-1.105	-14.94	-29.06	-43.34
	-1.106	-14.96	-29.1	-43.4
	-1.107	-14.98	-29.15	-43.46
	-1.108	-15	-29.18	-43.52
	-1.109	-15.02	-29.22	-43.57
	-1.11	-15.036	-29.26	-43.63
	-1.111	-15.056	-29.29	-43.68
	-1.112	-15.072	-29.33	-43.74
	-1.113	-15.092	-29.37	-43.8
	-1.114	-15.112	-29.41	-43.86
	-1.115	-15.128	-29.45	-43.92
	-1.116	-15.148	-29.49	-43.98
	-1.117	-15.168	-29.53	-44.05
	-1.118	-15.188	-29.57	-44.11
	-1.119	-15.204	-29.61	-44.18
	-1.12	-15.224	-29.65	-44.24
	-1.121	-15.244	-29.69	-44.3
	-1.122	-15.26	-29.73	-44.36
	-1.123	-15.28	-29.77	-44.42
	-1.124	-15.296	-29.81	-44.48
	-1.125	-15.316	-29.86	-44.54
	-1.126	-15.34	-29.9	-44.6
	-1.127	-15.36	-29.94	-44.65
	-1.128	-15.376	-29.98	-44.7
	-1.129	-15.396	-30.02	-44.75
	-1.13	-15.412	-30.06	-44.8
	-1.131	-15.432	-30.1	-44.86
	-1.132	-15.448	-30.14	-44.91
	-1.133	-15.468	-30.18	-44.97
	-1.134	-15.488	-30.22	-45.03
	-1.135	-15.508	-30.26	-45.08
	-1.136	-15.532	-30.3	-45.13
	-1.137	-15.552	-30.34	-45.18
	-1.138	-15.568	-30.38	-45.24
	-1.139	-15.588	-30.43	-45.3
	-1.14	-15.608	-30.47	-45.35
	-1.141	-15.628	-30.51	-45.41
	-1.142	-15.644	-30.54	-45.47
	-1.143	-15.664	-30.57	-45.53
	-1.144	-15.684	-30.61	-45.59
	-1.145	-15.704	-30.64	-45.65
	-1.146	-15.72	-30.68	-45.71
	-1.147	-15.74	-30.72	-45.77
	-1.148	-15.764	-30.76	-45.82
	-1.149	-15.784	-30.8	-45.88
	-1.15	-15.804	-30.85	-45.93
	-1.151	-15.824	-30.88	-45.99
	-1.152	-15.844	-30.92	-46.05
	-1.153	-15.86	-30.96	-46.12
	-1.154	-15.876	-31	-46.18
	-1.155	-15.896	-31.04	-46.25
	-1.156	-15.912	-31.08	-46.32
	-1.157	-15.932	-31.12	-46.38
	-1.158	-15.956	-31.16	-46.43
	-1.159	-15.976	-31.2	-46.48
	-1.16	-15.992	-31.24	-46.53
	-1.161	-16.008	-31.28	-46.59
	-1.162	-16.024	-31.31	-46.65
	-1.163	-16.044	-31.35	-46.71
	-1.164	-16.06	-31.38	-46.78
	-1.165	-16.08	-31.42	-46.84
	-1.166	-16.1	-31.46	-46.9
	-1.167	-16.12	-31.5	-46.96
	-1.168	-16.14	-31.53	-47
	-1.169	-16.156	-31.56	-47.05
	-1.17	-16.176	-31.6	-47.1
	-1.171	-16.2	-31.64	-47.16
	-1.172	-16.22	-31.68	-47.22
	-1.173	-16.24	-31.72	-47.28
	-1.174	-16.256	-31.77	-47.34
	-1.175	-16.272	-31.81	-47.4
	-1.176	-16.292	-31.84	-47.45
	-1.177	-16.308	-31.88	-47.51
	-1.178	-16.328	-31.92	-47.56
	-1.179	-16.348	-31.96	-47.61
	-1.18	-16.364	-32	-47.68
	-1.181	-16.38	-32.05	-47.75
	-1.182	-16.396	-32.09	-47.82
	-1.183	-16.412	-32.13	-47.88
	-1.184	-16.432	-32.17	-47.95
	-1.185	-16.452	-32.21	-48.01
	-1.186	-16.472	-32.25	-48.06
	-1.187	-16.492	-32.29	-48.12
	-1.188	-16.508	-32.34	-48.18
	-1.189	-16.528	-32.38	-48.25
	-1.19	-16.544	-32.42	-48.31
	-1.191	-16.56	-32.47	-48.38
	-1.192	-16.58	-32.51	-48.44
	-1.193	-16.6	-32.55	-48.5
	-1.194	-16.62	-32.59	-48.56
	-1.195	-16.64	-32.63	-48.62
	-1.196	-16.66	-32.67	-48.68
	-1.197	-16.676	-32.71	-48.73
	-1.198	-16.7	-32.76	-48.79
	-1.199	-16.72	-32.8	-48.85
	-1.2	-16.74	-32.84	-48.91
	-1.201	-16.76	-32.88	-48.96
	-1.202	-16.776	-32.92	-49.01
	-1.203	-16.792	-32.97	-49.06
	-1.204	-16.808	-33.01	-49.12
	-1.205	-16.824	-33.05	-49.17
	-1.206	-16.84	-33.08	-49.23
	-1.207	-16.86	-33.11	-49.29
	-1.208	-16.876	-33.15	-49.35
	-1.209	-16.896	-33.19	-49.41
	-1.21	-16.912	-33.24	-49.47
	-1.211	-16.928	-33.29	-49.53
	-1.212	-16.948	-33.33	-49.59
	-1.213	-16.968	-33.38	-49.65
	-1.214	-16.988	-33.42	-49.71
	-1.215	-17.004	-33.46	-49.76
	-1.216	-17.024	-33.5	-49.81
	-1.217	-17.044	-33.54	-49.85
	-1.218	-17.06	-33.58	-49.89
	-1.219	-17.08	-33.62	-49.94
	-1.22	-17.1	-33.66	-50
	-1.221	-17.12	-33.7	-50.06
	-1.222	-17.14	-33.75	-50.12
	-1.223	-17.16	-33.79	-50.18
	-1.224	-17.18	-33.83	-50.25
	-1.225	-17.2	-33.86	-50.3
	-1.226	-17.22	-33.9	-50.36
	-1.227	-17.24	-33.94	-50.42
	-1.228	-17.256	-33.98	-50.47
	-1.229	-17.276	-34.02	-50.53
	-1.23	-17.296	-34.07	-50.59
	-1.231	-17.316	-34.1	-50.65
	-1.232	-17.336	-34.14	-50.72
	-1.233	-17.356	-34.18	-50.78
	-1.234	-17.376	-34.22	-50.83
	-1.235	-17.396	-34.26	-50.89
	-1.236	-17.416	-34.31	-50.95
	-1.237	-17.436	-34.35	-51
	-1.238	-17.452	-34.39	-51.06
	-1.239	-17.472	-34.43	-51.1
	-1.24	-17.488	-34.46	-51.16
	-1.241	-17.508	-34.5	-51.22
	-1.242	-17.528	-34.54	-51.28
	-1.243	-17.548	-34.58	-51.34
	-1.244	-17.564	-34.62	-51.38
	-1.245	-17.584	-34.66	-51.42
	-1.246	-17.6	-34.7	-51.47
	-1.247	-17.616	-34.73	-51.53
	-1.248	-17.636	-34.77	-51.59
	-1.249	-17.652	-34.8	-51.65
	-1.25	-17.672	-34.84	-51.71
	-1.251	-17.692	-34.88	-51.77
	-1.252	-17.708	-34.92	-51.82
	-1.253	-17.728	-34.97	-51.87
	-1.254	-17.748	-35.01	-51.94
	-1.255	-17.764	-35.05	-52
	-1.256	-17.788	-35.1	-52.08
	-1.257	-17.808	-35.15	-52.14
	-1.258	-17.828	-35.19	-52.21
	-1.259	-17.848	-35.23	-52.28
	-1.26	-17.864	-35.28	-52.33
	-1.261	-17.888	-35.32	-52.39
	-1.262	-17.908	-35.36	-52.43
	-1.263	-17.924	-35.4	-52.48
	-1.264	-17.944	-35.44	-52.54
	-1.265	-17.964	-35.48	-52.6
	-1.266	-17.984	-35.53	-52.68
	-1.267	-18.004	-35.57	-52.75
	-1.268	-18.024	-35.61	-52.81
	-1.269	-18.044	-35.65	-52.87
	-1.27	-18.064	-35.69	-52.94
	-1.271	-18.084	-35.73	-53
	-1.272	-18.1	-35.77	-53.06
	-1.273	-18.116	-35.81	-53.12
	-1.274	-18.132	-35.85	-53.17
	-1.275	-18.152	-35.89	-53.23
	-1.276	-18.172	-35.94	-53.28
	-1.277	-18.192	-35.98	-53.34
	-1.278	-18.212	-36.02	-53.4
	-1.279	-18.228	-36.06	-53.45
	-1.28	-18.248	-36.1	-53.51
	-1.281	-18.264	-36.14	-53.56
	-1.282	-18.284	-36.18	-53.61
	-1.283	-18.3	-36.22	-53.66
	-1.284	-18.32	-36.26	-53.71
	-1.285	-18.336	-36.3	-53.76
	-1.286	-18.36	-36.35	-53.82
	-1.287	-18.376	-36.39	-53.87
	-1.288	-18.392	-36.43	-53.93
	-1.289	-18.412	-36.47	-53.99
	-1.29	-18.432	-36.52	-54.05
	-1.291	-18.448	-36.56	-54.1
	-1.292	-18.468	-36.6	-54.15
	-1.293	-18.488	-36.63	-54.2
	-1.294	-18.508	-36.67	-54.24
	-1.295	-18.528	-36.71	-54.29
	-1.296	-18.544	-36.75	-54.34
	-1.297	-18.564	-36.78	-54.39
	-1.298	-18.584	-36.82	-54.45
	-1.299	-18.604	-36.85	-54.51
	-1.3	-18.628	-36.89	-54.58
	-1.301	-18.648	-36.92	-54.64
	-1.302	-18.668	-36.96	-54.69
	-1.303	-18.688	-37.01	-54.75
	-1.304	-18.704	-37.06	-54.8
	-1.305	-18.72	-37.1	-54.85
	-1.306	-18.74	-37.13	-54.91
	-1.307	-18.76	-37.17	-54.96
	-1.308	-18.78	-37.2	-55.02
	-1.309	-18.8	-37.24	-55.07
	-1.31	-18.816	-37.28	-55.12
	-1.311	-18.832	-37.32	-55.19
	-1.312	-18.852	-37.37	-55.24
	-1.313	-18.872	-37.4	-55.29
	-1.314	-18.892	-37.44	-55.35
	-1.315	-18.912	-37.48	-55.41
	-1.316	-18.932	-37.52	-55.47
	-1.317	-18.952	-37.57	-55.54
	-1.318	-18.972	-37.61	-55.59
	-1.319	-18.992	-37.65	-55.66
	-1.32	-19.012	-37.7	-55.73
	-1.321	-19.028	-37.74	-55.8
	-1.322	-19.044	-37.78	-55.87
	-1.323	-19.064	-37.82	-55.93
	-1.324	-19.08	-37.86	-55.99
	-1.325	-19.1	-37.9	-56.06
	-1.326	-19.12	-37.94	-56.12
	-1.327	-19.14	-37.98	-56.19
	-1.328	-19.156	-38.03	-56.26
	-1.329	-19.176	-38.07	-56.32
	-1.33	-19.192	-38.11	-56.4
	-1.331	-19.212	-38.16	-56.46
	-1.332	-19.228	-38.2	-56.52
	-1.333	-19.252	-38.25	-56.58
	-1.334	-19.268	-38.3	-56.63
	-1.335	-19.288	-38.34	-56.7
	-1.336	-19.304	-38.38	-56.75
	-1.337	-19.324	-38.41	-56.81
	-1.338	-19.348	-38.44	-56.88
	-1.339	-19.368	-38.48	-56.93
	-1.34	-19.384	-38.51	-56.99
	-1.341	-19.404	-38.55	-57.06
	-1.342	-19.424	-38.59	-57.11
	-1.343	-19.444	-38.64	-57.17
	-1.344	-19.468	-38.68	-57.23
	-1.345	-19.488	-38.73	-57.29
	-1.346	-19.504	-38.78	-57.35
	-1.347	-19.524	-38.82	-57.42
	-1.348	-19.544	-38.85	-57.49
	-1.349	-19.564	-38.89	-57.56
	-1.35	-19.584	-38.93	-57.62
	-1.351	-19.6	-38.97	-57.69
	-1.352	-19.62	-39.02	-57.75
	-1.353	-19.64	-39.07	-57.8
	-1.354	-19.664	-39.11	-57.86
	-1.355	-19.684	-39.15	-57.91
	-1.356	-19.7	-39.19	-57.96
	-1.357	-19.716	-39.23	-58.02
	-1.358	-19.732	-39.27	-58.09
	-1.359	-19.752	-39.31	-58.16
	-1.36	-19.776	-39.35	-58.22
	-1.361	-19.796	-39.39	-58.27
	-1.362	-19.812	-39.43	-58.32
	-1.363	-19.832	-39.47	-58.38
	-1.364	-19.852	-39.51	-58.45
	-1.365	-19.868	-39.55	-58.51
	-1.366	-19.884	-39.6	-58.58
	-1.367	-19.904	-39.64	-58.63
	-1.368	-19.924	-39.68	-58.68
	-1.369	-19.944	-39.71	-58.75
	-1.37	-19.964	-39.75	-58.8
	-1.371	-19.98	-39.79	-58.86
	-1.372	-19.996	-39.83	-58.91
	-1.373	-20.016	-39.88	-58.96
	-1.374	-20.032	-39.92	-59.02
	-1.375	-20.052	-39.96	-59.08
	-1.376	-20.068	-39.99	-59.14
	-1.377	-20.088	-40.03	-59.2
	-1.378	-20.108	-40.07	-59.26
	-1.379	-20.132	-40.11	-59.31
	-1.38	-20.152	-40.15	-59.36
	-1.381	-20.168	-40.19	-59.41
	-1.382	-20.188	-40.23	-59.46
	-1.383	-20.204	-40.27	-59.52
	-1.384	-20.224	-40.31	-59.58
	-1.385	-20.244	-40.35	-59.64
	-1.386	-20.26	-40.38	-59.71
	-1.387	-20.28	-40.42	-59.77
	-1.388	-20.3	-40.45	-59.84
	-1.389	-20.32	-40.49	-59.91
	-1.39	-20.336	-40.53	-59.97
	-1.391	-20.356	-40.58	-60.03
	-1.392	-20.376	-40.63	-60.1
	-1.393	-20.396	-40.68	-60.16
	-1.394	-20.416	-40.73	-60.23
	-1.395	-20.436	-40.77	-60.29
	-1.396	-20.452	-40.82	-60.35
	-1.397	-20.468	-40.86	-60.42
	-1.398	-20.488	-40.9	-60.5
	-1.399	-20.504	-40.94	-60.58

## Sheet: Figure 3d
Figure3d
	Potential (V vs. SCE)	Current (mA)
		4.4 mg cm-2	8.8 mg cm-2	13.2 mg cm-2
	-0.06	-2.406	-4.346	-4.687
	-0.059	-2.39	-4.203	-4.563
	-0.058	-2.373	-4.068	-4.444
	-0.057	-2.358	-3.941	-4.331
	-0.056	-2.343	-3.823	-4.224
	-0.055	-2.328	-3.713	-4.122
	-0.054	-2.313	-3.612	-4.026
	-0.053	-2.299	-3.52	-3.936
	-0.052	-2.284	-3.436	-3.851
	-0.051	-2.271	-3.361	-3.773
	-0.05	-2.258	-3.293	-3.698
	-0.049	-2.244	-3.23	-3.627
	-0.048	-2.231	-3.173	-3.56
	-0.047	-2.218	-3.12	-3.495
	-0.046	-2.205	-3.072	-3.433
	-0.045	-2.193	-3.027	-3.373
	-0.044	-2.18	-2.984	-3.314
	-0.043	-2.167	-2.944	-3.258
	-0.042	-2.155	-2.906	-3.202
	-0.041	-2.143	-2.869	-3.148
	-0.04	-2.131	-2.833	-3.094
	-0.039	-2.12	-2.797	-3.041
	-0.038	-2.108	-2.761	-2.989
	-0.037	-2.097	-2.724	-2.938
	-0.036	-2.086	-2.687	-2.889
	-0.035	-2.074	-2.65	-2.84
	-0.034	-2.063	-2.612	-2.793
	-0.033	-2.052	-2.574	-2.747
	-0.032	-2.043	-2.536	-2.702
	-0.031	-2.033	-2.499	-2.658
	-0.03	-2.023	-2.464	-2.614
	-0.029	-2.013	-2.429	-2.572
	-0.028	-2.003	-2.395	-2.531
	-0.027	-1.993	-2.362	-2.49
	-0.026	-1.984	-2.33	-2.45
	-0.025	-1.974	-2.299	-2.411
	-0.024	-1.964	-2.268	-2.372
	-0.023	-1.956	-2.238	-2.335
	-0.022	-1.948	-2.208	-2.298
	-0.021	-1.939	-2.179	-2.261
	-0.02	-1.93	-2.151	-2.225
	-0.019	-1.921	-2.123	-2.19
	-0.018	-1.913	-2.096	-2.156
	-0.017	-1.904	-2.07	-2.122
	-0.016	-1.895	-2.044	-2.088
	-0.015	-1.886	-2.018	-2.055
	-0.014	-1.878	-1.993	-2.023
	-0.013	-1.87	-1.969	-1.991
	-0.012	-1.862	-1.945	-1.96
	-0.011	-1.854	-1.922	-1.929
	-0.01	-1.846	-1.899	-1.899
	-0.009	-1.838	-1.877	-1.869
	-0.008	-1.831	-1.855	-1.84
	-0.007	-1.824	-1.833	-1.811
	-0.006	-1.817	-1.812	-1.783
	-0.005	-1.811	-1.792	-1.756
	-0.004	-1.806	-1.772	-1.729
	-0.003	-1.802	-1.752	-1.702
	-0.002	-1.798	-1.733	-1.676
	-0.001	-1.793	-1.715	-1.651
	0	-1.789	-1.697	-1.625
	0.001	-1.784	-1.679	-1.601
	0.002	-1.779	-1.661	-1.577
	0.003	-1.774	-1.644	-1.553
	0.004	-1.768	-1.628	-1.53
	0.005	-1.763	-1.612	-1.507
	0.006	-1.758	-1.596	-1.485
	0.007	-1.752	-1.58	-1.463
	0.008	-1.746	-1.565	-1.442
	0.009	-1.74	-1.55	-1.421
	0.01	-1.733	-1.535	-1.4
	0.011	-1.727	-1.521	-1.38
	0.012	-1.72	-1.507	-1.36
	0.013	-1.714	-1.493	-1.34
	0.014	-1.708	-1.48	-1.321
	0.015	-1.702	-1.466	-1.302
	0.016	-1.696	-1.453	-1.283
	0.017	-1.69	-1.44	-1.265
	0.018	-1.684	-1.428	-1.247
	0.019	-1.678	-1.415	-1.229
	0.02	-1.672	-1.403	-1.212
	0.021	-1.666	-1.391	-1.195
	0.022	-1.66	-1.379	-1.178
	0.023	-1.654	-1.367	-1.162
	0.024	-1.648	-1.355	-1.145
	0.025	-1.642	-1.343	-1.13
	0.026	-1.636	-1.332	-1.114
	0.027	-1.63	-1.32	-1.099
	0.028	-1.625	-1.309	-1.084
	0.029	-1.619	-1.297	-1.069
	0.03	-1.613	-1.286	-1.055
	0.031	-1.606	-1.275	-1.04
	0.032	-1.6	-1.264	-1.027
	0.033	-1.595	-1.253	-1.013
	0.034	-1.589	-1.243	-0.9996
	0.035	-1.583	-1.232	-0.9865
	0.036	-1.578	-1.221	-0.9737
	0.037	-1.572	-1.211	-0.9611
	0.038	-1.566	-1.2	-0.9488
	0.039	-1.56	-1.19	-0.9367
	0.04	-1.554	-1.18	-0.9248
	0.041	-1.548	-1.17	-0.9131
	0.042	-1.542	-1.16	-0.9016
	0.043	-1.537	-1.15	-0.8902
	0.044	-1.531	-1.141	-0.8789
	0.045	-1.525	-1.131	-0.8678
	0.046	-1.519	-1.122	-0.8568
	0.047	-1.514	-1.113	-0.8459
	0.048	-1.508	-1.104	-0.835
	0.049	-1.502	-1.095	-0.8242
	0.05	-1.496	-1.086	-0.8134
	0.051	-1.49	-1.077	-0.8026
	0.052	-1.484	-1.069	-0.7918
	0.053	-1.478	-1.06	-0.7811
	0.054	-1.472	-1.052	-0.7703
	0.055	-1.466	-1.044	-0.7594
	0.056	-1.461	-1.036	-0.7486
	0.057	-1.455	-1.028	-0.7376
	0.058	-1.449	-1.02	-0.7267
	0.059	-1.443	-1.012	-0.7156
	0.06	-1.437	-1.004	-0.7045
	0.061	-1.431	-0.9962	-0.6934
	0.062	-1.425	-0.9885	-0.6821
	0.063	-1.419	-0.9809	-0.6708
	0.064	-1.413	-0.9733	-0.6595
	0.065	-1.406	-0.9657	-0.6481
	0.066	-1.4	-0.9581	-0.6366
	0.067	-1.394	-0.9506	-0.6251
	0.068	-1.387	-0.943	-0.6136
	0.069	-1.381	-0.9355	-0.602
	0.07	-1.375	-0.9279	-0.5904
	0.071	-1.368	-0.9203	-0.5788
	0.072	-1.362	-0.9126	-0.5673
	0.073	-1.356	-0.905	-0.5557
	0.074	-1.349	-0.8973	-0.5442
	0.075	-1.342	-0.8895	-0.5327
	0.076	-1.335	-0.8817	-0.5213
	0.077	-1.328	-0.8739	-0.5099
	0.078	-1.322	-0.866	-0.4986
	0.079	-1.315	-0.858	-0.4874
	0.08	-1.307	-0.85	-0.4763
	0.081	-1.3	-0.842	-0.4653
	0.082	-1.293	-0.8339	-0.4544
	0.083	-1.286	-0.8258	-0.4436
	0.084	-1.278	-0.8177	-0.4329
	0.085	-1.271	-0.8095	-0.4224
	0.086	-1.263	-0.8013	-0.412
	0.087	-1.255	-0.793	-0.4017
	0.088	-1.248	-0.7847	-0.3916
	0.089	-1.24	-0.7764	-0.3816
	0.09	-1.232	-0.7681	-0.3717
	0.091	-1.224	-0.7598	-0.362
	0.092	-1.216	-0.7515	-0.3525
	0.093	-1.209	-0.7431	-0.3431
	0.094	-1.201	-0.7348	-0.3338
	0.095	-1.193	-0.7264	-0.3247
	0.096	-1.185	-0.7181	-0.3157
	0.097	-1.177	-0.7097	-0.3069
	0.098	-1.169	-0.7014	-0.2983
	0.099	-1.161	-0.693	-0.2897
	0.1	-1.153	-0.6847	-0.2813
	0.101	-1.145	-0.6763	-0.273
	0.102	-1.136	-0.668	-0.2649
	0.103	-1.128	-0.6596	-0.2568
	0.104	-1.119	-0.6513	-0.2489
	0.105	-1.111	-0.6429	-0.241
	0.106	-1.103	-0.6346	-0.2332
	0.107	-1.094	-0.6262	-0.2254
	0.108	-1.086	-0.6178	-0.2177
	0.109	-1.078	-0.6095	-0.21
	0.11	-1.069	-0.6011	-0.2024
	0.111	-1.061	-0.5926	-0.1948
	0.112	-1.053	-0.5842	-0.1871
	0.113	-1.045	-0.5757	-0.1795
	0.114	-1.037	-0.5672	-0.1718
	0.115	-1.029	-0.5586	-0.1641
	0.116	-1.021	-0.55	-0.1563
	0.117	-1.013	-0.5413	-0.1485
	0.118	-1.005	-0.5326	-0.1406
	0.119	-0.9972	-0.5237	-0.1326
	0.12	-0.9895	-0.5148	-0.1246
	0.121	-0.9817	-0.5058	-0.1164
	0.122	-0.9738	-0.4967	-0.1081
	0.123	-0.9656	-0.4875	-0.09967
	0.124	-0.9572	-0.4782	-0.09111
	0.125	-0.9486	-0.4688	-0.08241
	0.126	-0.9398	-0.4592	-0.07355
	0.127	-0.9308	-0.4495	-0.06453
	0.128	-0.9217	-0.4396	-0.05535
	0.129	-0.9124	-0.4296	-0.04601
	0.13	-0.903	-0.4194	-0.0365
	0.131	-0.8935	-0.409	-0.02681
	0.132	-0.884	-0.3984	-0.01696
	0.133	-0.8744	-0.3876	-0.00693
	0.134	-0.8648	-0.3765	0.00327
	0.135	-0.8553	-0.3653	0.01366
	0.136	-0.8459	-0.3538	0.02421
	0.137	-0.8367	-0.342	0.03494
	0.138	-0.8277	-0.33	0.04585
	0.139	-0.8189	-0.3177	0.05693
	0.14	-0.81	-0.3052	0.0682
	0.141	-0.801	-0.2923	0.07964
	0.142	-0.7919	-0.2792	0.09126
	0.143	-0.7827	-0.2658	0.1031
	0.144	-0.7734	-0.252	0.1151
	0.145	-0.7641	-0.238	0.1272
	0.146	-0.7548	-0.2236	0.1396
	0.147	-0.7453	-0.2089	0.1522
	0.148	-0.7357	-0.1938	0.1649
	0.149	-0.726	-0.1785	0.1779
	0.15	-0.7161	-0.1628	0.1911
	0.151	-0.706	-0.1467	0.2046
	0.152	-0.6957	-0.1304	0.2182
	0.153	-0.6853	-0.1136	0.2321
	0.154	-0.6748	-0.09654	0.2462
	0.155	-0.6641	-0.07911	0.2606
	0.156	-0.6534	-0.06133	0.2753
	0.157	-0.6424	-0.04318	0.2902
	0.158	-0.6314	-0.02468	0.3054
	0.159	-0.6201	-0.00582	0.3208
	0.16	-0.6088	0.01341	0.3366
	0.161	-0.5974	0.03301	0.3526
	0.162	-0.5858	0.05298	0.369
	0.163	-0.5741	0.07332	0.3857
	0.164	-0.5623	0.09403	0.4026
	0.165	-0.5503	0.1151	0.42
	0.166	-0.5382	0.1366	0.4376
	0.167	-0.5259	0.1585	0.4556
	0.168	-0.5135	0.1807	0.4739
	0.169	-0.501	0.2034	0.4925
	0.17	-0.4883	0.2264	0.5115
	0.171	-0.4756	0.2498	0.5308
	0.172	-0.4627	0.2737	0.5505
	0.173	-0.4498	0.2979	0.5705
	0.174	-0.4369	0.3226	0.5909
	0.175	-0.424	0.3477	0.6116
	0.176	-0.411	0.3732	0.6326
	0.177	-0.3979	0.3991	0.654
	0.178	-0.3848	0.4254	0.6757
	0.179	-0.3717	0.4522	0.6977
	0.18	-0.3585	0.4794	0.7201
	0.181	-0.3454	0.507	0.7427
	0.182	-0.3322	0.535	0.7657
	0.183	-0.3191	0.5634	0.789
	0.184	-0.3061	0.5923	0.8126
	0.185	-0.2932	0.6216	0.8365
	0.186	-0.2804	0.6513	0.8607
	0.187	-0.2677	0.6813	0.8851
	0.188	-0.2548	0.7118	0.9099
	0.189	-0.2419	0.7427	0.9349
	0.19	-0.229	0.774	0.9602
	0.191	-0.216	0.8057	0.9858
	0.192	-0.203	0.8377	1.012
	0.193	-0.19	0.8701	1.038
	0.194	-0.1769	0.9029	1.064
	0.195	-0.1639	0.936	1.091
	0.196	-0.1507	0.9694	1.118
	0.197	-0.1376	1.003	1.145
	0.198	-0.1244	1.037	1.172
	0.199	-0.1111	1.072	1.2
	0.2	-0.09782	1.106	1.227
	0.201	-0.08445	1.141	1.256
	0.202	-0.071	1.176	1.284
	0.203	-0.05751	1.211	1.312
	0.204	-0.044	1.247	1.341
	0.205	-0.03049	1.283	1.37
	0.206	-0.017	1.319	1.4
	0.207	-0.00352	1.355	1.429
	0.208	0.00995	1.391	1.459
	0.209	0.0234	1.427	1.489
	0.21	0.03681	1.464	1.519
	0.211	0.05024	1.501	1.549
	0.212	0.06371	1.537	1.58
	0.213	0.07719	1.574	1.611
	0.214	0.09067	1.611	1.642
	0.215	0.1041	1.647	1.673
	0.216	0.1175	1.684	1.704
	0.217	0.131	1.721	1.736
	0.218	0.1444	1.757	1.767
	0.219	0.1579	1.794	1.799
	0.22	0.1714	1.83	1.831
	0.221	0.1848	1.866	1.863
	0.222	0.1982	1.902	1.895
	0.223	0.2117	1.938	1.928
	0.224	0.2252	1.974	1.96
	0.225	0.2388	2.01	1.992
	0.226	0.2524	2.045	2.025
	0.227	0.2659	2.08	2.057
	0.228	0.2793	2.114	2.09
	0.229	0.2928	2.149	2.122
	0.23	0.3063	2.183	2.155
	0.231	0.3199	2.216	2.188
	0.232	0.3334	2.249	2.22
	0.233	0.3469	2.282	2.252
	0.234	0.3604	2.314	2.285
	0.235	0.3739	2.346	2.317
	0.236	0.3874	2.377	2.349
	0.237	0.401	2.408	2.382
	0.238	0.4145	2.438	2.414
	0.239	0.428	2.468	2.445
	0.24	0.4414	2.497	2.477
	0.241	0.4549	2.525	2.509
	0.242	0.4683	2.553	2.54
	0.243	0.4818	2.58	2.572
	0.244	0.4951	2.606	2.603
	0.245	0.5085	2.632	2.634
	0.246	0.5217	2.657	2.664
	0.247	0.5349	2.681	2.695
	0.248	0.5482	2.705	2.725
	0.249	0.5614	2.727	2.755
	0.25	0.5747	2.749	2.785
	0.251	0.5878	2.77	2.814
	0.252	0.601	2.791	2.843
	0.253	0.6141	2.81	2.872
	0.254	0.6272	2.829	2.901
	0.255	0.6403	2.847	2.929
	0.256	0.6533	2.863	2.957
	0.257	0.6662	2.879	2.985
	0.258	0.679	2.895	3.012
	0.259	0.6916	2.909	3.039
	0.26	0.7043	2.922	3.066
	0.261	0.7169	2.935	3.092
	0.262	0.7295	2.947	3.118
	0.263	0.742	2.957	3.143
	0.264	0.7545	2.967	3.168
	0.265	0.7669	2.976	3.193
	0.266	0.7792	2.984	3.217
	0.267	0.7914	2.992	3.241
	0.268	0.8035	2.998	3.264
	0.269	0.8155	3.003	3.287
	0.27	0.8275	3.008	3.309
	0.271	0.8393	3.012	3.331
	0.272	0.8511	3.015	3.353
	0.273	0.8628	3.017	3.374
	0.274	0.8743	3.018	3.395
	0.275	0.8859	3.019	3.415
	0.276	0.8973	3.019	3.434
	0.277	0.9085	3.018	3.453
	0.278	0.9197	3.016	3.472
	0.279	0.9307	3.014	3.49
	0.28	0.9417	3.01	3.507
	0.281	0.9524	3.007	3.524
	0.282	0.963	3.002	3.541
	0.283	0.9734	2.998	3.556
	0.284	0.9836	2.992	3.572
	0.285	0.9937	2.986	3.587
	0.286	1.004	2.979	3.601
	0.287	1.014	2.972	3.615
	0.288	1.024	2.965	3.628
	0.289	1.033	2.957	3.64
	0.29	1.043	2.948	3.652
	0.291	1.052	2.94	3.664
	0.292	1.061	2.93	3.675
	0.293	1.07	2.921	3.685
	0.294	1.078	2.911	3.695
	0.295	1.087	2.901	3.705
	0.296	1.095	2.891	3.713
	0.297	1.103	2.88	3.722
	0.298	1.111	2.869	3.73
	0.299	1.118	2.858	3.737
	0.3	1.126	2.847	3.744
	0.301	1.133	2.836	3.75
	0.302	1.14	2.824	3.756
	0.303	1.146	2.812	3.761
	0.304	1.153	2.801	3.766
	0.305	1.159	2.789	3.771
	0.306	1.165	2.777	3.775
	0.307	1.171	2.765	3.778
	0.308	1.177	2.753	3.781
	0.309	1.183	2.741	3.784
	0.31	1.188	2.728	3.786
	0.311	1.192	2.716	3.788
	0.312	1.197	2.704	3.79
	0.313	1.202	2.692	3.791
	0.314	1.206	2.679	3.792
	0.315	1.21	2.667	3.792
	0.316	1.214	2.655	3.793
	0.317	1.217	2.642	3.792
	0.318	1.221	2.63	3.792
	0.319	1.224	2.618	3.791
	0.32	1.227	2.606	3.79
	0.321	1.231	2.593	3.789
	0.322	1.234	2.581	3.787
	0.323	1.237	2.569	3.785
	0.324	1.241	2.557	3.783
	0.325	1.244	2.545	3.781
	0.326	1.248	2.533	3.778
	0.327	1.251	2.521	3.775
	0.328	1.253	2.509	3.772
	0.329	1.255	2.498	3.768
	0.33	1.257	2.486	3.764
	0.331	1.258	2.474	3.761
	0.332	1.258	2.463	3.756
	0.333	1.258	2.451	3.752
	0.334	1.258	2.44	3.748
	0.335	1.258	2.429	3.743
	0.336	1.257	2.418	3.738
	0.337	1.255	2.406	3.733
	0.338	1.253	2.396	3.727
	0.339	1.251	2.385	3.722
	0.34	1.248	2.374	3.716
	0.341	1.245	2.364	3.71
	0.342	1.241	2.353	3.704
	0.343	1.238	2.343	3.698
	0.344	1.233	2.333	3.692
	0.345	1.229	2.323	3.685
	0.346	1.224	2.313	3.679
	0.347	1.219	2.304	3.672
	0.348	1.214	2.294	3.665
	0.349	1.209	2.285	3.658
	0.35	1.204	2.276	3.652
	0.351	1.198	2.267	3.644
	0.352	1.193	2.258	3.637
	0.353	1.188	2.249	3.63
	0.354	1.182	2.241	3.623
	0.355	1.177	2.232	3.616
	0.356	1.171	2.224	3.608
	0.357	1.165	2.216	3.601
	0.358	1.16	2.209	3.593
	0.359	1.154	2.201	3.586
	0.36	1.149	2.194	3.579
	0.361	1.143	2.186	3.571
	0.362	1.137	2.179	3.564
	0.363	1.132	2.172	3.556
	0.364	1.127	2.166	3.549
	0.365	1.122	2.159	3.542
	0.366	1.117	2.153	3.534
	0.367	1.112	2.147	3.527
	0.368	1.107	2.141	3.52
	0.369	1.102	2.135	3.512
	0.37	1.097	2.129	3.505
	0.371	1.092	2.124	3.498
	0.372	1.087	2.119	3.491
	0.373	1.083	2.113	3.484
	0.374	1.078	2.109	3.477
	0.375	1.074	2.104	3.47
	0.376	1.069	2.099	3.463
	0.377	1.065	2.095	3.456
	0.378	1.06	2.091	3.45
	0.379	1.056	2.087	3.443
	0.38	1.052	2.083	3.436
	0.381	1.047	2.08	3.43
	0.382	1.043	2.077	3.423
	0.383	1.039	2.073	3.417
	0.384	1.035	2.07	3.41
	0.385	1.031	2.068	3.404
	0.386	1.027	2.065	3.397
	0.387	1.023	2.063	3.391
	0.388	1.02	2.06	3.385
	0.389	1.016	2.058	3.378
	0.39	1.012	2.056	3.372
	0.391	1.008	2.055	3.366
	0.392	1.005	2.053	3.36
	0.393	1.001	2.052	3.354
	0.394	0.9972	2.051	3.348
	0.395	0.9935	2.05	3.342
	0.396	0.9897	2.049	3.336
	0.397	0.986	2.049	3.33
	0.398	0.9822	2.048	3.324
	0.399	0.9806	2.05	3.33
	0.4	0.9618	1.55	3.044
	0.399	0.9338	1.485	2.958
	0.398	0.909	1.421	2.874
	0.397	0.8875	1.359	2.792
	0.396	0.8699	1.298	2.711
	0.395	0.8549	1.238	2.631
	0.394	0.8411	1.18	2.553
	0.393	0.8281	1.123	2.476
	0.392	0.8159	1.067	2.401
	0.391	0.8042	1.013	2.328
	0.39	0.7932	0.9603	2.256
	0.389	0.7826	0.9089	2.185
	0.388	0.7721	0.8589	2.116
	0.387	0.7623	0.8102	2.049
	0.386	0.7526	0.7629	1.982
	0.385	0.7432	0.717	1.918
	0.384	0.7342	0.6725	1.855
	0.383	0.7255	0.6293	1.793
	0.382	0.7171	0.5875	1.733
	0.381	0.7089	0.5471	1.675
	0.38	0.7005	0.508	1.618
	0.379	0.6922	0.4704	1.562
	0.378	0.6841	0.434	1.508
	0.377	0.676	0.3991	1.456
	0.376	0.6684	0.3655	1.405
	0.375	0.6609	0.3366	1.358
	0.374	0.6534	0.3091	1.313
	0.373	0.646	0.2829	1.269
	0.372	0.6385	0.258	1.226
	0.371	0.6308	0.2342	1.185
	0.37	0.6232	0.2116	1.145
	0.369	0.6159	0.19	1.107
	0.368	0.6087	0.1694	1.07
	0.367	0.6018	0.1497	1.034
	0.366	0.5949	0.1307	0.9984
	0.365	0.588	0.1125	0.9644
	0.364	0.5811	0.095	0.9312
	0.363	0.5741	0.07804	0.8989
	0.362	0.5671	0.06157	0.8674
	0.361	0.5601	0.04552	0.8367
	0.36	0.5531	0.02983	0.8066
	0.359	0.5461	0.01441	0.7771
	0.358	0.5392	-0.0007972	0.7481
	0.357	0.5324	-0.01586	0.7197
	0.356	0.5257	-0.03085	0.6916
	0.355	0.5191	-0.04582	0.6639
	0.354	0.5127	-0.06084	0.6364
	0.353	0.5062	-0.07595	0.6092
	0.352	0.4997	-0.0912	0.5822
	0.351	0.4934	-0.1066	0.5554
	0.35	0.487	-0.1218	0.529
	0.349	0.4807	-0.1367	0.5029
	0.348	0.4743	-0.1513	0.4773
	0.347	0.4679	-0.1658	0.4519
	0.346	0.4613	-0.1801	0.4269
	0.345	0.4547	-0.1943	0.4022
	0.344	0.4481	-0.2083	0.3778
	0.343	0.4415	-0.2222	0.3537
	0.342	0.4349	-0.236	0.3299
	0.341	0.4283	-0.2497	0.3063
	0.34	0.4216	-0.2632	0.283
	0.339	0.4149	-0.2767	0.2599
	0.338	0.4081	-0.2901	0.237
	0.337	0.4013	-0.3034	0.2144
	0.336	0.3945	-0.3166	0.1919
	0.335	0.3876	-0.3298	0.1697
	0.334	0.3809	-0.3429	0.1476
	0.333	0.3741	-0.356	0.1258
	0.332	0.3673	-0.3691	0.104
	0.331	0.3605	-0.3821	0.08249
	0.33	0.3537	-0.395	0.06109
	0.329	0.3468	-0.408	0.03984
	0.328	0.3398	-0.421	0.01873
	0.327	0.3327	-0.434	-0.00226
	0.326	0.3256	-0.447	-0.02312
	0.325	0.3184	-0.46	-0.04386
	0.324	0.3111	-0.473	-0.0645
	0.323	0.3038	-0.4861	-0.08503
	0.322	0.2966	-0.4992	-0.1055
	0.321	0.2893	-0.5123	-0.1258
	0.32	0.2819	-0.5255	-0.1461
	0.319	0.2745	-0.5388	-0.1663
	0.318	0.2672	-0.5522	-0.1864
	0.317	0.2598	-0.5656	-0.2065
	0.316	0.2525	-0.5792	-0.2265
	0.315	0.2451	-0.5928	-0.2465
	0.314	0.2374	-0.6065	-0.2664
	0.313	0.2297	-0.6204	-0.2863
	0.312	0.2219	-0.6344	-0.3061
	0.311	0.2141	-0.6485	-0.326
	0.31	0.2063	-0.6627	-0.3458
	0.309	0.1985	-0.6771	-0.3656
	0.308	0.1905	-0.6916	-0.3854
	0.307	0.1824	-0.7063	-0.4052
	0.306	0.1743	-0.7212	-0.425
	0.305	0.1661	-0.7362	-0.4449
	0.304	0.1578	-0.7514	-0.4648
	0.303	0.1495	-0.7669	-0.4847
	0.302	0.1411	-0.7825	-0.5046
	0.301	0.1327	-0.7983	-0.5246
	0.3	0.1242	-0.8143	-0.5447
	0.299	0.1156	-0.8306	-0.5648
	0.298	0.107	-0.8471	-0.585
	0.297	0.09819	-0.8639	-0.6053
	0.296	0.08932	-0.8809	-0.6257
	0.295	0.08033	-0.8981	-0.6461
	0.294	0.07127	-0.9157	-0.6667
	0.293	0.06217	-0.9335	-0.6874
	0.292	0.053	-0.9516	-0.7082
	0.291	0.04378	-0.97	-0.7291
	0.29	0.03447	-0.9887	-0.7502
	0.289	0.02506	-1.008	-0.7714
	0.288	0.01559	-1.027	-0.7927
	0.287	0.00609	-1.047	-0.8142
	0.286	-0.00345	-1.067	-0.8359
	0.285	-0.01305	-1.087	-0.8577
	0.284	-0.02277	-1.108	-0.8797
	0.283	-0.03263	-1.129	-0.9019
	0.282	-0.04261	-1.15	-0.9243
	0.281	-0.05272	-1.172	-0.9468
	0.28	-0.06293	-1.194	-0.9696
	0.279	-0.07323	-1.216	-0.9925
	0.278	-0.08365	-1.239	-1.016
	0.277	-0.09413	-1.262	-1.039
	0.276	-0.1047	-1.286	-1.063
	0.275	-0.1153	-1.31	-1.086
	0.274	-0.1259	-1.335	-1.11
	0.273	-0.1366	-1.36	-1.135
	0.272	-0.1475	-1.385	-1.159
	0.271	-0.1585	-1.411	-1.184
	0.27	-0.1695	-1.437	-1.209
	0.269	-0.1806	-1.463	-1.234
	0.268	-0.1918	-1.49	-1.259
	0.267	-0.203	-1.518	-1.285
	0.266	-0.2143	-1.545	-1.311
	0.265	-0.2257	-1.574	-1.337
	0.264	-0.2372	-1.602	-1.363
	0.263	-0.2488	-1.631	-1.39
	0.262	-0.2605	-1.661	-1.417
	0.261	-0.2722	-1.691	-1.444
	0.26	-0.2839	-1.721	-1.471
	0.259	-0.2958	-1.751	-1.499
	0.258	-0.3079	-1.783	-1.526
	0.257	-0.32	-1.814	-1.554
	0.256	-0.3322	-1.846	-1.583
	0.255	-0.3444	-1.878	-1.611
	0.254	-0.3567	-1.911	-1.64
	0.253	-0.369	-1.943	-1.669
	0.252	-0.3814	-1.977	-1.698
	0.251	-0.3938	-2.01	-1.727
	0.25	-0.4064	-2.044	-1.757
	0.249	-0.4189	-2.078	-1.787
	0.248	-0.4315	-2.113	-1.817
	0.247	-0.4441	-2.148	-1.847
	0.246	-0.4568	-2.183	-1.878
	0.245	-0.4696	-2.218	-1.909
	0.244	-0.4825	-2.254	-1.939
	0.243	-0.4954	-2.29	-1.971
	0.242	-0.5084	-2.326	-2.002
	0.241	-0.5214	-2.362	-2.034
	0.24	-0.5345	-2.398	-2.065
	0.239	-0.5477	-2.435	-2.097
	0.238	-0.5609	-2.472	-2.129
	0.237	-0.5742	-2.509	-2.162
	0.236	-0.5874	-2.546	-2.194
	0.235	-0.6008	-2.583	-2.227
	0.234	-0.6141	-2.62	-2.26
	0.233	-0.6275	-2.657	-2.293
	0.232	-0.641	-2.695	-2.326
	0.231	-0.6546	-2.732	-2.359
	0.23	-0.6682	-2.77	-2.393
	0.229	-0.6818	-2.807	-2.426
	0.228	-0.6956	-2.845	-2.46
	0.227	-0.7095	-2.882	-2.494
	0.226	-0.7235	-2.919	-2.528
	0.225	-0.7375	-2.957	-2.562
	0.224	-0.7516	-2.994	-2.596
	0.223	-0.7657	-3.031	-2.63
	0.222	-0.7798	-3.068	-2.665
	0.221	-0.794	-3.105	-2.699
	0.22	-0.8082	-3.141	-2.734
	0.219	-0.8225	-3.177	-2.768
	0.218	-0.8368	-3.214	-2.803
	0.217	-0.8512	-3.249	-2.837
	0.216	-0.8656	-3.285	-2.872
	0.215	-0.88	-3.32	-2.907
	0.214	-0.8943	-3.355	-2.942
	0.213	-0.9086	-3.39	-2.976
	0.212	-0.923	-3.424	-3.011
	0.211	-0.9374	-3.458	-3.046
	0.21	-0.9519	-3.491	-3.081
	0.209	-0.9665	-3.524	-3.115
	0.208	-0.9811	-3.556	-3.15
	0.207	-0.9956	-3.588	-3.185
	0.206	-1.01	-3.62	-3.219
	0.205	-1.025	-3.65	-3.254
	0.204	-1.039	-3.681	-3.288
	0.203	-1.054	-3.71	-3.322
	0.202	-1.068	-3.739	-3.357
	0.201	-1.083	-3.767	-3.391
	0.2	-1.097	-3.795	-3.425
	0.199	-1.112	-3.822	-3.459
	0.198	-1.127	-3.848	-3.492
	0.197	-1.141	-3.873	-3.526
	0.196	-1.155	-3.898	-3.559
	0.195	-1.17	-3.921	-3.592
	0.194	-1.184	-3.944	-3.625
	0.193	-1.199	-3.966	-3.658
	0.192	-1.214	-3.988	-3.69
	0.191	-1.228	-4.008	-3.723
	0.19	-1.243	-4.027	-3.754
	0.189	-1.258	-4.046	-3.786
	0.188	-1.272	-4.064	-3.817
	0.187	-1.287	-4.08	-3.848
	0.186	-1.302	-4.096	-3.879
	0.185	-1.317	-4.111	-3.909
	0.184	-1.331	-4.125	-3.939
	0.183	-1.346	-4.138	-3.968
	0.182	-1.361	-4.15	-3.997
	0.181	-1.375	-4.162	-4.026
	0.18	-1.39	-4.172	-4.054
	0.179	-1.404	-4.181	-4.082
	0.178	-1.419	-4.19	-4.109
	0.177	-1.433	-4.197	-4.135
	0.176	-1.448	-4.204	-4.161
	0.175	-1.462	-4.209	-4.187
	0.174	-1.477	-4.214	-4.212
	0.173	-1.491	-4.218	-4.237
	0.172	-1.505	-4.221	-4.261
	0.171	-1.52	-4.223	-4.284
	0.17	-1.534	-4.225	-4.307
	0.169	-1.548	-4.225	-4.329
	0.168	-1.562	-4.225	-4.351
	0.167	-1.576	-4.224	-4.372
	0.166	-1.59	-4.222	-4.393
	0.165	-1.604	-4.219	-4.413
	0.164	-1.618	-4.216	-4.432
	0.163	-1.632	-4.212	-4.451
	0.162	-1.647	-4.207	-4.469
	0.161	-1.661	-4.202	-4.487
	0.16	-1.675	-4.196	-4.504
	0.159	-1.69	-4.189	-4.52
	0.158	-1.704	-4.182	-4.536
	0.157	-1.718	-4.174	-4.552
	0.156	-1.733	-4.165	-4.567
	0.155	-1.748	-4.157	-4.581
	0.154	-1.763	-4.147	-4.594
	0.153	-1.778	-4.137	-4.608
	0.152	-1.792	-4.127	-4.62
	0.151	-1.807	-4.116	-4.632
	0.15	-1.822	-4.105	-4.643
	0.149	-1.836	-4.093	-4.654
	0.148	-1.85	-4.081	-4.664
	0.147	-1.864	-4.069	-4.674
	0.146	-1.878	-4.057	-4.683
	0.145	-1.892	-4.044	-4.692
	0.144	-1.906	-4.031	-4.7
	0.143	-1.92	-4.017	-4.707
	0.142	-1.933	-4.004	-4.714
	0.141	-1.946	-3.99	-4.72
	0.14	-1.959	-3.977	-4.726
	0.139	-1.972	-3.963	-4.731
	0.138	-1.985	-3.949	-4.736
	0.137	-1.998	-3.934	-4.74
	0.136	-2.01	-3.92	-4.743
	0.135	-2.022	-3.906	-4.746
	0.134	-2.034	-3.892	-4.748
	0.133	-2.046	-3.877	-4.75
	0.132	-2.058	-3.863	-4.752
	0.131	-2.07	-3.849	-4.752
	0.13	-2.082	-3.835	-4.753
	0.129	-2.093	-3.82	-4.752
	0.128	-2.105	-3.806	-4.752
	0.127	-2.116	-3.792	-4.75
	0.126	-2.127	-3.778	-4.749
	0.125	-2.138	-3.764	-4.746
	0.124	-2.149	-3.75	-4.744
	0.123	-2.159	-3.736	-4.74
	0.122	-2.17	-3.723	-4.737
	0.121	-2.18	-3.709	-4.733
	0.12	-2.191	-3.695	-4.728
	0.119	-2.201	-3.682	-4.723
	0.118	-2.212	-3.668	-4.718
	0.117	-2.222	-3.655	-4.712
	0.116	-2.233	-3.642	-4.706
	0.115	-2.243	-3.629	-4.7
	0.114	-2.253	-3.616	-4.693
	0.113	-2.263	-3.603	-4.686
	0.112	-2.273	-3.59	-4.679
	0.111	-2.282	-3.577	-4.671
	0.11	-2.292	-3.564	-4.663
	0.109	-2.301	-3.552	-4.655
	0.108	-2.31	-3.539	-4.647
	0.107	-2.318	-3.527	-4.638
	0.106	-2.327	-3.515	-4.63
	0.105	-2.336	-3.502	-4.621
	0.104	-2.345	-3.49	-4.612
	0.103	-2.354	-3.478	-4.602
	0.102	-2.363	-3.466	-4.593
	0.101	-2.371	-3.454	-4.584
	0.1	-2.379	-3.443	-4.574
	0.099	-2.387	-3.431	-4.565
	0.098	-2.395	-3.419	-4.555
	0.097	-2.403	-3.408	-4.545
	0.096	-2.41	-3.396	-4.535
	0.095	-2.418	-3.385	-4.526
	0.094	-2.424	-3.374	-4.516
	0.093	-2.431	-3.363	-4.506
	0.092	-2.438	-3.352	-4.496
	0.091	-2.444	-3.341	-4.486
	0.09	-2.45	-3.33	-4.476
	0.089	-2.456	-3.319	-4.466
	0.088	-2.462	-3.309	-4.457
	0.087	-2.467	-3.299	-4.447
	0.086	-2.472	-3.289	-4.437
	0.085	-2.476	-3.279	-4.427
	0.084	-2.48	-3.269	-4.417
	0.083	-2.484	-3.259	-4.408
	0.082	-2.488	-3.25	-4.398
	0.081	-2.492	-3.24	-4.388
	0.08	-2.495	-3.231	-4.379
	0.079	-2.498	-3.222	-4.369
	0.078	-2.501	-3.213	-4.359
	0.077	-2.503	-3.205	-4.35
	0.076	-2.505	-3.196	-4.34
	0.075	-2.506	-3.188	-4.331
	0.074	-2.507	-3.18	-4.321
	0.073	-2.509	-3.172	-4.312
	0.072	-2.51	-3.165	-4.302
	0.071	-2.511	-3.158	-4.293
	0.07	-2.512	-3.15	-4.283
	0.069	-2.513	-3.144	-4.274
	0.068	-2.514	-3.137	-4.264
	0.067	-2.516	-3.13	-4.254
	0.066	-2.518	-3.124	-4.245
	0.065	-2.52	-3.118	-4.235
	0.064	-2.522	-3.112	-4.226
	0.063	-2.523	-3.106	-4.216
	0.062	-2.524	-3.1	-4.207
	0.061	-2.525	-3.095	-4.197
	0.06	-2.525	-3.089	-4.187
	0.059	-2.525	-3.084	-4.178
	0.058	-2.524	-3.079	-4.168
	0.057	-2.523	-3.074	-4.159
	0.056	-2.52	-3.069	-4.149
	0.055	-2.517	-3.064	-4.14
	0.054	-2.515	-3.059	-4.13
	0.053	-2.511	-3.054	-4.12
	0.052	-2.508	-3.05	-4.111
	0.051	-2.504	-3.045	-4.102
	0.05	-2.5	-3.041	-4.092
	0.049	-2.497	-3.036	-4.083
	0.048	-2.493	-3.032	-4.073
	0.047	-2.489	-3.027	-4.064
	0.046	-2.485	-3.023	-4.055
	0.045	-2.481	-3.018	-4.046
	0.044	-2.476	-3.014	-4.037
	0.043	-2.472	-3.009	-4.028
	0.042	-2.468	-3.005	-4.019
	0.041	-2.463	-3.001	-4.01
	0.04	-2.459	-2.996	-4.001
	0.039	-2.454	-2.992	-3.992
	0.038	-2.448	-2.987	-3.984
	0.037	-2.443	-2.983	-3.975
	0.036	-2.438	-2.979	-3.967
	0.035	-2.432	-2.974	-3.959
	0.034	-2.426	-2.97	-3.951
	0.033	-2.42	-2.966	-3.943
	0.032	-2.415	-2.962	-3.935
	0.031	-2.409	-2.958	-3.927
	0.03	-2.403	-2.954	-3.919
	0.029	-2.397	-2.95	-3.911
	0.028	-2.392	-2.946	-3.904
	0.027	-2.386	-2.942	-3.896
	0.026	-2.381	-2.938	-3.889
	0.025	-2.376	-2.934	-3.881
	0.024	-2.371	-2.931	-3.874
	0.023	-2.365	-2.927	-3.867
	0.022	-2.36	-2.924	-3.859
	0.021	-2.354	-2.921	-3.852
	0.02	-2.349	-2.917	-3.845
	0.019	-2.343	-2.914	-3.838
	0.018	-2.338	-2.912	-3.831
	0.017	-2.333	-2.909	-3.824
	0.016	-2.327	-2.906	-3.817
	0.015	-2.323	-2.903	-3.811
	0.014	-2.318	-2.901	-3.804
	0.013	-2.314	-2.899	-3.797
	0.012	-2.309	-2.896	-3.79
	0.011	-2.304	-2.894	-3.784
	0.01	-2.299	-2.892	-3.777
	0.009	-2.295	-2.89	-3.771
	0.008	-2.29	-2.888	-3.764
	0.007	-2.285	-2.886	-3.758
	0.006	-2.279	-2.885	-3.751
	0.005	-2.274	-2.883	-3.745
	0.004	-2.27	-2.881	-3.739
	0.003	-2.266	-2.88	-3.733
	0.002	-2.262	-2.878	-3.727
	0.001	-2.259	-2.876	-3.721
	0	-2.255	-2.875	-3.715
	-0.001	-2.251	-2.873	-3.709
	-0.002	-2.247	-2.872	-3.704
	-0.003	-2.243	-2.87	-3.698
	-0.004	-2.239	-2.869	-3.693
	-0.005	-2.235	-2.868	-3.687
	-0.006	-2.23	-2.866	-3.682
	-0.007	-2.225	-2.865	-3.677
	-0.008	-2.22	-2.863	-3.672
	-0.009	-2.214	-2.862	-3.667
	-0.01	-2.209	-2.86	-3.662
	-0.011	-2.204	-2.859	-3.658
	-0.012	-2.198	-2.858	-3.653
	-0.013	-2.194	-2.856	-3.649
	-0.014	-2.188	-2.855	-3.645
	-0.015	-2.183	-2.853	-3.641
	-0.016	-2.179	-2.852	-3.637
	-0.017	-2.174	-2.851	-3.633
	-0.018	-2.171	-2.849	-3.629
	-0.019	-2.168	-2.848	-3.626
	-0.02	-2.164	-2.846	-3.622
	-0.021	-2.161	-2.845	-3.619
	-0.022	-2.157	-2.843	-3.616
	-0.023	-2.154	-2.842	-3.612
	-0.024	-2.152	-2.84	-3.609
	-0.025	-2.148	-2.839	-3.606
	-0.026	-2.145	-2.837	-3.604
	-0.027	-2.141	-2.836	-3.601
	-0.028	-2.138	-2.834	-3.598
	-0.029	-2.136	-2.833	-3.596
	-0.03	-2.133	-2.831	-3.593
	-0.031	-2.13	-2.83	-3.591
	-0.032	-2.128	-2.828	-3.589
	-0.033	-2.125	-2.827	-3.587
	-0.034	-2.122	-2.825	-3.585
	-0.035	-2.12	-2.824	-3.583
	-0.036	-2.117	-2.822	-3.581
	-0.037	-2.114	-2.821	-3.58
	-0.038	-2.112	-2.819	-3.578
	-0.039	-2.109	-2.818	-3.577
	-0.04	-2.106	-2.816	-3.576
	-0.041	-2.103	-2.815	-3.575
	-0.042	-2.099	-2.814	-3.574
	-0.043	-2.097	-2.813	-3.573
	-0.044	-2.095	-2.812	-3.572
	-0.045	-2.092	-2.811	-3.572
	-0.046	-2.089	-2.81	-3.571
	-0.047	-2.086	-2.809	-3.571
	-0.048	-2.082	-2.808	-3.571
	-0.049	-2.078	-2.808	-3.571
	-0.05	-2.075	-2.807	-3.571
	-0.051	-2.072	-2.807	-3.571
	-0.052	-2.069	-2.806	-3.571
	-0.053	-2.066	-2.806	-3.571
	-0.054	-2.063	-2.806	-3.572
	-0.055	-2.06	-2.806	-3.572
	-0.056	-2.056	-2.806	-3.572
	-0.057	-2.053	-2.806	-3.573
	-0.058	-2.051	-2.806	-3.573
	-0.059	-2.047	-2.806	-3.574
	-0.06	-2.045	-2.806	-3.575

## Sheet: Figure 4a
Figure4a
	Time	H2O2(mg cm-2)
	min	A	B	C
	0	0	0	0
	10	5.9786	3.481	0.06455
	20	11.481	7.33054	0.05072
	30	15.9685	10.8037	0.04611
	40	21.3615	13.7544	0.04611
	60	30.859	19.4866	0.04149
	80	39.7724	21.4844	0.00922
	100	48.227	22.7754	0.02305
	120	55.1733	26	0.02766

## Sheet: Figure 4b
Figure4b
	Potential (V vs. SCE)	Current/mA
		0.0mg/L	3.5mg/L	7.0mg/L	11mg/L	16mg/L
	0	-0.2433	-0.1939	-0.305	-0.3277	-0.3546
	-0.001	-0.2442	-0.1953	-0.3059	-0.3287	-0.3556
	-0.002	-0.245	-0.1967	-0.3067	-0.3296	-0.3565
	-0.003	-0.2458	-0.198	-0.3075	-0.3304	-0.3573
	-0.004	-0.2466	-0.1993	-0.3082	-0.3312	-0.3582
	-0.005	-0.2474	-0.2006	-0.309	-0.3321	-0.359
	-0.006	-0.2483	-0.2019	-0.3098	-0.3331	-0.3598
	-0.007	-0.2491	-0.2032	-0.3106	-0.334	-0.3607
	-0.008	-0.2499	-0.2044	-0.3113	-0.3349	-0.3615
	-0.009	-0.2507	-0.2056	-0.3121	-0.3357	-0.3624
	-0.01	-0.2515	-0.2068	-0.3129	-0.3365	-0.3632
	-0.011	-0.2523	-0.208	-0.3137	-0.3374	-0.364
	-0.012	-0.2531	-0.2092	-0.3145	-0.3382	-0.3649
	-0.013	-0.2539	-0.2104	-0.3154	-0.3391	-0.3657
	-0.014	-0.2548	-0.2116	-0.3162	-0.3399	-0.3666
	-0.015	-0.2557	-0.2128	-0.317	-0.3407	-0.3674
	-0.016	-0.2565	-0.214	-0.3178	-0.3416	-0.3683
	-0.017	-0.2574	-0.2152	-0.3186	-0.3424	-0.3691
	-0.018	-0.2582	-0.2163	-0.3195	-0.3433	-0.37
	-0.019	-0.259	-0.2175	-0.3203	-0.3441	-0.3709
	-0.02	-0.2597	-0.2187	-0.3211	-0.345	-0.3718
	-0.021	-0.2605	-0.2199	-0.3219	-0.3458	-0.3726
	-0.022	-0.2613	-0.2211	-0.3226	-0.3466	-0.3734
	-0.023	-0.262	-0.2224	-0.3234	-0.3474	-0.3742
	-0.024	-0.2628	-0.2236	-0.3241	-0.3482	-0.375
	-0.025	-0.2636	-0.2249	-0.3248	-0.349	-0.3758
	-0.026	-0.2644	-0.2261	-0.3256	-0.3498	-0.3766
	-0.027	-0.2652	-0.2273	-0.3264	-0.3506	-0.3775
	-0.028	-0.266	-0.2285	-0.3272	-0.3514	-0.3783
	-0.029	-0.2668	-0.2296	-0.328	-0.3522	-0.3791
	-0.03	-0.2676	-0.2308	-0.3288	-0.353	-0.3798
	-0.031	-0.2684	-0.232	-0.3296	-0.3538	-0.3806
	-0.032	-0.2692	-0.2331	-0.3304	-0.3546	-0.3814
	-0.033	-0.27	-0.2343	-0.3312	-0.3554	-0.3822
	-0.034	-0.2707	-0.2354	-0.3319	-0.3561	-0.3829
	-0.035	-0.2714	-0.2366	-0.3326	-0.3569	-0.3837
	-0.036	-0.2721	-0.2377	-0.3333	-0.3577	-0.3845
	-0.037	-0.2728	-0.2388	-0.3341	-0.3585	-0.3853
	-0.038	-0.2735	-0.24	-0.3348	-0.3593	-0.3861
	-0.039	-0.2742	-0.2411	-0.3356	-0.3601	-0.3869
	-0.04	-0.2749	-0.2423	-0.3364	-0.3609	-0.3877
	-0.041	-0.2757	-0.2434	-0.3371	-0.3617	-0.3885
	-0.042	-0.2764	-0.2446	-0.3378	-0.3624	-0.3893
	-0.043	-0.2772	-0.2458	-0.3385	-0.3632	-0.3901
	-0.044	-0.278	-0.2469	-0.3392	-0.3639	-0.3909
	-0.045	-0.2787	-0.2481	-0.34	-0.3647	-0.3916
	-0.046	-0.2795	-0.2492	-0.3407	-0.3654	-0.3924
	-0.047	-0.2803	-0.2502	-0.3414	-0.3662	-0.3931
	-0.048	-0.2811	-0.2513	-0.3421	-0.3669	-0.3938
	-0.049	-0.2819	-0.2524	-0.3429	-0.3678	-0.3946
	-0.05	-0.2826	-0.2535	-0.3436	-0.3686	-0.3953
	-0.051	-0.2834	-0.2547	-0.3444	-0.3694	-0.3961
	-0.052	-0.2842	-0.2558	-0.3451	-0.3702	-0.3969
	-0.053	-0.2849	-0.2569	-0.3458	-0.371	-0.3976
	-0.054	-0.2856	-0.2579	-0.3465	-0.3717	-0.3983
	-0.055	-0.2864	-0.259	-0.3473	-0.3725	-0.3991
	-0.056	-0.2871	-0.26	-0.348	-0.3732	-0.3998
	-0.057	-0.2878	-0.2611	-0.3487	-0.374	-0.4005
	-0.058	-0.2885	-0.2622	-0.3494	-0.3748	-0.4012
	-0.059	-0.2892	-0.2632	-0.35	-0.3755	-0.4019
	-0.06	-0.2899	-0.2642	-0.3507	-0.3763	-0.4025
	-0.061	-0.2906	-0.2651	-0.3513	-0.377	-0.4032
	-0.062	-0.2913	-0.2662	-0.352	-0.3777	-0.4038
	-0.063	-0.292	-0.2672	-0.3527	-0.3784	-0.4045
	-0.064	-0.2928	-0.2683	-0.3533	-0.3792	-0.4052
	-0.065	-0.2935	-0.2694	-0.354	-0.3799	-0.4058
	-0.066	-0.2941	-0.2704	-0.3547	-0.3806	-0.4065
	-0.067	-0.2948	-0.2714	-0.3554	-0.3813	-0.4072
	-0.068	-0.2955	-0.2725	-0.3561	-0.382	-0.4079
	-0.069	-0.2962	-0.2735	-0.3568	-0.3828	-0.4086
	-0.07	-0.2969	-0.2745	-0.3575	-0.3835	-0.4094
	-0.071	-0.2976	-0.2756	-0.3582	-0.3842	-0.4101
	-0.072	-0.2983	-0.2766	-0.3589	-0.3849	-0.4109
	-0.073	-0.299	-0.2776	-0.3596	-0.3856	-0.4116
	-0.074	-0.2996	-0.2786	-0.3603	-0.3863	-0.4123
	-0.075	-0.3003	-0.2796	-0.361	-0.387	-0.4131
	-0.076	-0.301	-0.2807	-0.3617	-0.3877	-0.4138
	-0.077	-0.3017	-0.2817	-0.3624	-0.3884	-0.4145
	-0.078	-0.3024	-0.2827	-0.3631	-0.3891	-0.4152
	-0.079	-0.303	-0.2837	-0.3637	-0.3898	-0.416
	-0.08	-0.3037	-0.2847	-0.3644	-0.3905	-0.4167
	-0.081	-0.3043	-0.2857	-0.3651	-0.3912	-0.4174
	-0.082	-0.3049	-0.2867	-0.3658	-0.3919	-0.4181
	-0.083	-0.3056	-0.2877	-0.3665	-0.3926	-0.4189
	-0.084	-0.3063	-0.2886	-0.3672	-0.3933	-0.4196
	-0.085	-0.3069	-0.2896	-0.3679	-0.394	-0.4203
	-0.086	-0.3076	-0.2905	-0.3686	-0.3947	-0.421
	-0.087	-0.3083	-0.2915	-0.3693	-0.3954	-0.4217
	-0.088	-0.309	-0.2925	-0.37	-0.3961	-0.4224
	-0.089	-0.3097	-0.2934	-0.3707	-0.3968	-0.4231
	-0.09	-0.3104	-0.2943	-0.3713	-0.3975	-0.4238
	-0.091	-0.3111	-0.2952	-0.372	-0.3981	-0.4244
	-0.092	-0.3118	-0.2962	-0.3727	-0.3988	-0.4251
	-0.093	-0.3124	-0.2971	-0.3733	-0.3995	-0.4258
	-0.094	-0.3131	-0.2981	-0.3739	-0.4001	-0.4264
	-0.095	-0.3138	-0.299	-0.3746	-0.4008	-0.4271
	-0.096	-0.3145	-0.3	-0.3752	-0.4015	-0.4278
	-0.097	-0.3152	-0.3009	-0.3759	-0.4022	-0.4285
	-0.098	-0.316	-0.3018	-0.3766	-0.4028	-0.4292
	-0.099	-0.3167	-0.3026	-0.3773	-0.4034	-0.4299
	-0.1	-0.3173	-0.3035	-0.378	-0.404	-0.4306
	-0.101	-0.3179	-0.3045	-0.3787	-0.4047	-0.4314
	-0.102	-0.3186	-0.3054	-0.3794	-0.4054	-0.4321
	-0.103	-0.3192	-0.3064	-0.3801	-0.406	-0.4328
	-0.104	-0.3198	-0.3073	-0.3808	-0.4067	-0.4335
	-0.105	-0.3204	-0.3082	-0.3814	-0.4073	-0.4341
	-0.106	-0.321	-0.3091	-0.3821	-0.408	-0.4347
	-0.107	-0.3216	-0.3101	-0.3828	-0.4086	-0.4354
	-0.108	-0.3222	-0.3111	-0.3835	-0.4093	-0.4361
	-0.109	-0.3228	-0.3122	-0.3841	-0.41	-0.4367
	-0.11	-0.3234	-0.3131	-0.3847	-0.4107	-0.4373
	-0.111	-0.3241	-0.3141	-0.3854	-0.4114	-0.4379
	-0.112	-0.3247	-0.315	-0.386	-0.4121	-0.4385
	-0.113	-0.3253	-0.3159	-0.3867	-0.4128	-0.4392
	-0.114	-0.3259	-0.3168	-0.3873	-0.4135	-0.4399
	-0.115	-0.3265	-0.3176	-0.388	-0.4142	-0.4405
	-0.116	-0.3272	-0.3185	-0.3886	-0.4149	-0.4412
	-0.117	-0.3279	-0.3194	-0.3893	-0.4156	-0.4419
	-0.118	-0.3285	-0.3203	-0.39	-0.4163	-0.4426
	-0.119	-0.3292	-0.3212	-0.3906	-0.4169	-0.4433
	-0.12	-0.3299	-0.3222	-0.3912	-0.4176	-0.444
	-0.121	-0.3307	-0.3231	-0.3918	-0.4182	-0.4446
	-0.122	-0.3313	-0.324	-0.3925	-0.4189	-0.4453
	-0.123	-0.332	-0.3249	-0.3931	-0.4196	-0.446
	-0.124	-0.3327	-0.3257	-0.3938	-0.4203	-0.4466
	-0.125	-0.3333	-0.3266	-0.3944	-0.4209	-0.4473
	-0.126	-0.3339	-0.3275	-0.3951	-0.4216	-0.4479
	-0.127	-0.3346	-0.3285	-0.3957	-0.4222	-0.4485
	-0.128	-0.3352	-0.3294	-0.3964	-0.4229	-0.4492
	-0.129	-0.3359	-0.3304	-0.397	-0.4235	-0.4498
	-0.13	-0.3365	-0.3313	-0.3977	-0.4241	-0.4505
	-0.131	-0.3372	-0.3322	-0.3984	-0.4247	-0.4512
	-0.132	-0.3379	-0.3331	-0.399	-0.4254	-0.4519
	-0.133	-0.3386	-0.3339	-0.3997	-0.426	-0.4525
	-0.134	-0.3393	-0.3348	-0.4003	-0.4266	-0.4532
	-0.135	-0.34	-0.3357	-0.401	-0.4273	-0.4539
	-0.136	-0.3407	-0.3365	-0.4016	-0.4279	-0.4545
	-0.137	-0.3414	-0.3373	-0.4022	-0.4286	-0.4552
	-0.138	-0.3421	-0.3382	-0.4028	-0.4293	-0.4558
	-0.139	-0.3428	-0.3391	-0.4034	-0.4299	-0.4565
	-0.14	-0.3435	-0.3399	-0.404	-0.4306	-0.4572
	-0.141	-0.3441	-0.3408	-0.4047	-0.4313	-0.4579
	-0.142	-0.3448	-0.3417	-0.4054	-0.432	-0.4586
	-0.143	-0.3454	-0.3427	-0.406	-0.4327	-0.4592
	-0.144	-0.3461	-0.3436	-0.4066	-0.4334	-0.4599
	-0.145	-0.3467	-0.3445	-0.4073	-0.434	-0.4606
	-0.146	-0.3474	-0.3454	-0.408	-0.4347	-0.4613
	-0.147	-0.3481	-0.3463	-0.4087	-0.4354	-0.462
	-0.148	-0.3488	-0.3472	-0.4094	-0.4361	-0.4626
	-0.149	-0.3495	-0.3481	-0.4101	-0.4367	-0.4633
	-0.15	-0.3502	-0.3489	-0.4109	-0.4374	-0.4639
	-0.151	-0.3508	-0.3498	-0.4116	-0.4381	-0.4646
	-0.152	-0.3515	-0.3506	-0.4124	-0.4388	-0.4653
	-0.153	-0.3522	-0.3515	-0.4131	-0.4395	-0.466
	-0.154	-0.3529	-0.3524	-0.4139	-0.4402	-0.4667
	-0.155	-0.3536	-0.3533	-0.4146	-0.4409	-0.4675
	-0.156	-0.3544	-0.3541	-0.4153	-0.4416	-0.4682
	-0.157	-0.3551	-0.355	-0.4161	-0.4423	-0.4689
	-0.158	-0.3558	-0.3559	-0.4168	-0.4429	-0.4696
	-0.159	-0.3566	-0.3569	-0.4175	-0.4436	-0.4703
	-0.16	-0.3573	-0.3578	-0.4182	-0.4443	-0.471
	-0.161	-0.358	-0.3587	-0.419	-0.4451	-0.4717
	-0.162	-0.3587	-0.3597	-0.4196	-0.4458	-0.4724
	-0.163	-0.3594	-0.3606	-0.4203	-0.4466	-0.4731
	-0.164	-0.3601	-0.3615	-0.421	-0.4473	-0.4738
	-0.165	-0.3608	-0.3624	-0.4217	-0.4481	-0.4745
	-0.166	-0.3615	-0.3634	-0.4225	-0.4489	-0.4753
	-0.167	-0.3623	-0.3642	-0.4232	-0.4497	-0.476
	-0.168	-0.3631	-0.3651	-0.4239	-0.4505	-0.4767
	-0.169	-0.3638	-0.3661	-0.4246	-0.4512	-0.4775
	-0.17	-0.3646	-0.367	-0.4252	-0.452	-0.4782
	-0.171	-0.3653	-0.3679	-0.4259	-0.4527	-0.4789
	-0.172	-0.366	-0.3689	-0.4267	-0.4534	-0.4797
	-0.173	-0.3667	-0.3698	-0.4274	-0.4542	-0.4804
	-0.174	-0.3675	-0.3708	-0.4282	-0.455	-0.4812
	-0.175	-0.3683	-0.3718	-0.429	-0.4557	-0.482
	-0.176	-0.3692	-0.3727	-0.4297	-0.4565	-0.4828
	-0.177	-0.37	-0.3737	-0.4305	-0.4573	-0.4836
	-0.178	-0.3708	-0.3747	-0.4313	-0.4581	-0.4843
	-0.179	-0.3716	-0.3757	-0.4321	-0.4589	-0.4851
	-0.18	-0.3724	-0.3766	-0.4329	-0.4597	-0.4858
	-0.181	-0.3732	-0.3776	-0.4337	-0.4605	-0.4866
	-0.182	-0.3741	-0.3786	-0.4346	-0.4613	-0.4874
	-0.183	-0.375	-0.3796	-0.4354	-0.4621	-0.4882
	-0.184	-0.3759	-0.3806	-0.4363	-0.463	-0.489
	-0.185	-0.3767	-0.3817	-0.4371	-0.4638	-0.4899
	-0.186	-0.3775	-0.3827	-0.438	-0.4647	-0.4908
	-0.187	-0.3784	-0.3838	-0.4389	-0.4655	-0.4916
	-0.188	-0.3792	-0.3849	-0.4398	-0.4663	-0.4925
	-0.189	-0.3801	-0.3859	-0.4407	-0.4672	-0.4933
	-0.19	-0.3811	-0.387	-0.4417	-0.4681	-0.4942
	-0.191	-0.382	-0.3881	-0.4427	-0.4689	-0.4951
	-0.192	-0.3829	-0.3892	-0.4437	-0.4698	-0.4961
	-0.193	-0.3838	-0.3904	-0.4447	-0.4708	-0.4971
	-0.194	-0.3848	-0.3915	-0.4457	-0.4717	-0.4981
	-0.195	-0.3858	-0.3927	-0.4467	-0.4727	-0.4991
	-0.196	-0.3868	-0.3939	-0.4477	-0.4737	-0.5
	-0.197	-0.3878	-0.3952	-0.4487	-0.4746	-0.501
	-0.198	-0.3888	-0.3964	-0.4497	-0.4756	-0.502
	-0.199	-0.3899	-0.3976	-0.4507	-0.4766	-0.503
	-0.2	-0.3909	-0.3988	-0.4517	-0.4776	-0.504
	-0.201	-0.392	-0.4	-0.4527	-0.4786	-0.5051
	-0.202	-0.393	-0.4011	-0.4538	-0.4796	-0.5061
	-0.203	-0.3942	-0.4023	-0.4549	-0.4807	-0.5071
	-0.204	-0.3953	-0.4035	-0.4561	-0.4817	-0.5082
	-0.205	-0.3965	-0.4048	-0.4573	-0.4828	-0.5094
	-0.206	-0.3976	-0.406	-0.4585	-0.4839	-0.5106
	-0.207	-0.3988	-0.4073	-0.4596	-0.485	-0.5118
	-0.208	-0.3999	-0.4087	-0.4608	-0.4862	-0.513
	-0.209	-0.4011	-0.4101	-0.462	-0.4874	-0.5142
	-0.21	-0.4023	-0.4117	-0.4632	-0.4886	-0.5154
	-0.211	-0.4036	-0.4133	-0.4645	-0.4898	-0.5166
	-0.212	-0.4048	-0.4149	-0.4658	-0.4911	-0.5179
	-0.213	-0.4061	-0.4165	-0.4671	-0.4924	-0.5191
	-0.214	-0.4075	-0.4181	-0.4684	-0.4936	-0.5204
	-0.215	-0.4089	-0.4196	-0.4697	-0.4949	-0.5217
	-0.216	-0.4104	-0.4212	-0.471	-0.4962	-0.523
	-0.217	-0.4119	-0.4228	-0.4724	-0.4976	-0.5244
	-0.218	-0.4135	-0.4244	-0.4738	-0.499	-0.5258
	-0.219	-0.4151	-0.426	-0.4753	-0.5004	-0.5272
	-0.22	-0.4168	-0.4277	-0.4767	-0.5019	-0.5287
	-0.221	-0.4184	-0.4295	-0.4783	-0.5034	-0.5301
	-0.222	-0.4201	-0.4313	-0.4798	-0.505	-0.5316
	-0.223	-0.4217	-0.4331	-0.4814	-0.5066	-0.5331
	-0.224	-0.4234	-0.4351	-0.483	-0.5081	-0.5347
	-0.225	-0.4251	-0.4371	-0.4847	-0.5097	-0.5362
	-0.226	-0.4268	-0.4391	-0.4864	-0.5113	-0.5377
	-0.227	-0.4286	-0.4412	-0.4881	-0.513	-0.5392
	-0.228	-0.4305	-0.4433	-0.4899	-0.5148	-0.5409
	-0.229	-0.4325	-0.4454	-0.4917	-0.5166	-0.5426
	-0.23	-0.4345	-0.4475	-0.4936	-0.5184	-0.5444
	-0.231	-0.4366	-0.4497	-0.4955	-0.5202	-0.5463
	-0.232	-0.4388	-0.4518	-0.4974	-0.522	-0.5481
	-0.233	-0.441	-0.4541	-0.4995	-0.5238	-0.5501
	-0.234	-0.4433	-0.4564	-0.5015	-0.5258	-0.5521
	-0.235	-0.4456	-0.4587	-0.5037	-0.5279	-0.5541
	-0.236	-0.448	-0.4612	-0.5059	-0.53	-0.5562
	-0.237	-0.4504	-0.4638	-0.5081	-0.532	-0.5583
	-0.238	-0.4529	-0.4664	-0.5104	-0.5342	-0.5605
	-0.239	-0.4554	-0.469	-0.5127	-0.5363	-0.5626
	-0.24	-0.4581	-0.4716	-0.5151	-0.5386	-0.5648
	-0.241	-0.4607	-0.4744	-0.5175	-0.5409	-0.567
	-0.242	-0.4635	-0.4772	-0.52	-0.5434	-0.5694
	-0.243	-0.4663	-0.4801	-0.5226	-0.5459	-0.5718
	-0.244	-0.4692	-0.483	-0.5252	-0.5485	-0.5743
	-0.245	-0.4721	-0.4861	-0.5279	-0.5511	-0.5769
	-0.246	-0.475	-0.4892	-0.5306	-0.5538	-0.5795
	-0.247	-0.478	-0.4923	-0.5333	-0.5566	-0.5822
	-0.248	-0.4811	-0.4955	-0.5361	-0.5594	-0.5849
	-0.249	-0.4843	-0.4988	-0.539	-0.5622	-0.5877
	-0.25	-0.4876	-0.5021	-0.542	-0.5651	-0.5905
	-0.251	-0.491	-0.5056	-0.5451	-0.5681	-0.5934
	-0.252	-0.4944	-0.5092	-0.5483	-0.5712	-0.5964
	-0.253	-0.498	-0.5129	-0.5517	-0.5744	-0.5995
	-0.254	-0.5016	-0.5167	-0.5551	-0.5777	-0.6027
	-0.255	-0.5053	-0.5206	-0.5586	-0.5811	-0.606
	-0.256	-0.5091	-0.5245	-0.5622	-0.5846	-0.6094
	-0.257	-0.513	-0.5284	-0.5658	-0.588	-0.6128
	-0.258	-0.517	-0.5324	-0.5695	-0.5915	-0.6163
	-0.259	-0.5211	-0.5364	-0.5733	-0.5951	-0.6198
	-0.26	-0.5252	-0.5406	-0.5773	-0.5988	-0.6234
	-0.261	-0.5293	-0.5449	-0.5813	-0.6026	-0.6272
	-0.262	-0.5336	-0.5494	-0.5855	-0.6066	-0.631
	-0.263	-0.5379	-0.5539	-0.5896	-0.6106	-0.635
	-0.264	-0.5423	-0.5586	-0.5938	-0.6147	-0.639
	-0.265	-0.5468	-0.5633	-0.5981	-0.6189	-0.6432
	-0.266	-0.5515	-0.5681	-0.6025	-0.6232	-0.6475
	-0.267	-0.5564	-0.573	-0.607	-0.6275	-0.6518
	-0.268	-0.5614	-0.5781	-0.6117	-0.6321	-0.6562
	-0.269	-0.5664	-0.5833	-0.6165	-0.6367	-0.6608
	-0.27	-0.5716	-0.5885	-0.6213	-0.6415	-0.6654
	-0.271	-0.5769	-0.5938	-0.6262	-0.6464	-0.6701
	-0.272	-0.5824	-0.5992	-0.6312	-0.6514	-0.6749
	-0.273	-0.5879	-0.6047	-0.6364	-0.6564	-0.6798
	-0.274	-0.5935	-0.6103	-0.6417	-0.6614	-0.6848
	-0.275	-0.5992	-0.616	-0.6472	-0.6666	-0.69
	-0.276	-0.6052	-0.6219	-0.6527	-0.6719	-0.6953
	-0.277	-0.6113	-0.6279	-0.6582	-0.6773	-0.7007
	-0.278	-0.6174	-0.634	-0.6639	-0.6829	-0.7063
	-0.279	-0.6235	-0.6403	-0.6696	-0.6886	-0.7119
	-0.28	-0.6296	-0.6467	-0.6755	-0.6944	-0.7177
	-0.281	-0.6359	-0.6532	-0.6815	-0.7004	-0.7235
	-0.282	-0.6424	-0.6597	-0.6877	-0.7065	-0.7295
	-0.283	-0.6489	-0.6662	-0.694	-0.7127	-0.7356
	-0.284	-0.6554	-0.6729	-0.7004	-0.7189	-0.7419
	-0.285	-0.662	-0.6798	-0.707	-0.7253	-0.7482
	-0.286	-0.6687	-0.6868	-0.7136	-0.7319	-0.7547
	-0.287	-0.6756	-0.694	-0.7204	-0.7385	-0.7613
	-0.288	-0.6827	-0.7013	-0.7273	-0.7453	-0.768
	-0.289	-0.6899	-0.7087	-0.7343	-0.7521	-0.7748
	-0.29	-0.6972	-0.7162	-0.7414	-0.7591	-0.7816
	-0.291	-0.7047	-0.7239	-0.7485	-0.7662	-0.7886
	-0.292	-0.7122	-0.7317	-0.7559	-0.7733	-0.7959
	-0.293	-0.7199	-0.7396	-0.7633	-0.7807	-0.8034
	-0.294	-0.7278	-0.7475	-0.7709	-0.7882	-0.8111
	-0.295	-0.7357	-0.7556	-0.7785	-0.796	-0.8189
	-0.296	-0.7438	-0.7637	-0.7864	-0.804	-0.8268
	-0.297	-0.7519	-0.7719	-0.7944	-0.8122	-0.8347
	-0.298	-0.7602	-0.7802	-0.8027	-0.8204	-0.8427
	-0.299	-0.7685	-0.7887	-0.8112	-0.8287	-0.8508
	-0.3	-0.777	-0.7974	-0.8198	-0.8371	-0.859
	-0.301	-0.7856	-0.8065	-0.8285	-0.8457	-0.8673
	-0.302	-0.7944	-0.8157	-0.8372	-0.8544	-0.8758
	-0.303	-0.8034	-0.825	-0.8459	-0.8631	-0.8843
	-0.304	-0.8126	-0.8343	-0.8547	-0.872	-0.893
	-0.305	-0.8219	-0.8437	-0.8637	-0.8809	-0.9019
	-0.306	-0.8312	-0.8531	-0.8728	-0.8899	-0.9108
	-0.307	-0.8406	-0.8627	-0.882	-0.899	-0.9199
	-0.308	-0.85	-0.8723	-0.8913	-0.9083	-0.9292
	-0.309	-0.8596	-0.882	-0.9007	-0.9177	-0.9385
	-0.31	-0.8693	-0.8918	-0.9102	-0.9272	-0.9479
	-0.311	-0.8791	-0.9017	-0.9198	-0.9368	-0.9575
	-0.312	-0.889	-0.9117	-0.9295	-0.9464	-0.9672
	-0.313	-0.8991	-0.9218	-0.9394	-0.9563	-0.977
	-0.314	-0.9093	-0.9321	-0.9494	-0.9663	-0.9869
	-0.315	-0.9197	-0.9425	-0.9596	-0.9764	-0.9968
	-0.316	-0.9301	-0.9531	-0.9698	-0.9866	-1.007
	-0.317	-0.9407	-0.9637	-0.9802	-0.9969	-1.017
	-0.318	-0.9514	-0.9745	-0.9907	-1.007	-1.027
	-0.319	-0.9621	-0.9853	-1.001	-1.018	-1.038
	-0.32	-0.973	-0.9961	-1.012	-1.028	-1.048
	-0.321	-0.9839	-1.007	-1.023	-1.039	-1.059
	-0.322	-0.9948	-1.018	-1.034	-1.05	-1.07
	-0.323	-1.006	-1.029	-1.045	-1.061	-1.081
	-0.324	-1.017	-1.041	-1.056	-1.072	-1.092
	-0.325	-1.028	-1.052	-1.067	-1.084	-1.104
	-0.326	-1.04	-1.064	-1.079	-1.095	-1.115
	-0.327	-1.051	-1.075	-1.09	-1.107	-1.126
	-0.328	-1.063	-1.087	-1.102	-1.119	-1.138
	-0.329	-1.075	-1.099	-1.114	-1.13	-1.15
	-0.33	-1.087	-1.111	-1.125	-1.142	-1.161
	-0.331	-1.099	-1.123	-1.137	-1.154	-1.173
	-0.332	-1.111	-1.136	-1.15	-1.166	-1.185
	-0.333	-1.123	-1.148	-1.162	-1.178	-1.197
	-0.334	-1.136	-1.16	-1.174	-1.19	-1.208
	-0.335	-1.148	-1.173	-1.186	-1.202	-1.221
	-0.336	-1.16	-1.185	-1.198	-1.215	-1.233
	-0.337	-1.173	-1.197	-1.21	-1.227	-1.246
	-0.338	-1.185	-1.21	-1.223	-1.24	-1.259
	-0.339	-1.197	-1.222	-1.236	-1.253	-1.272
	-0.34	-1.21	-1.235	-1.249	-1.266	-1.285
	-0.341	-1.222	-1.249	-1.262	-1.279	-1.298
	-0.342	-1.235	-1.262	-1.275	-1.293	-1.311
	-0.343	-1.249	-1.275	-1.288	-1.306	-1.324
	-0.344	-1.262	-1.289	-1.302	-1.32	-1.338
	-0.345	-1.275	-1.302	-1.315	-1.333	-1.351
	-0.346	-1.289	-1.316	-1.329	-1.347	-1.365
	-0.347	-1.302	-1.33	-1.343	-1.361	-1.378
	-0.348	-1.316	-1.344	-1.356	-1.375	-1.392
	-0.349	-1.33	-1.358	-1.37	-1.389	-1.406
	-0.35	-1.344	-1.371	-1.384	-1.403	-1.42
	-0.351	-1.358	-1.385	-1.398	-1.417	-1.434
	-0.352	-1.372	-1.4	-1.412	-1.432	-1.448
	-0.353	-1.386	-1.414	-1.427	-1.446	-1.463
	-0.354	-1.4	-1.428	-1.442	-1.461	-1.477
	-0.355	-1.414	-1.442	-1.457	-1.475	-1.492
	-0.356	-1.428	-1.457	-1.471	-1.49	-1.506
	-0.357	-1.443	-1.471	-1.485	-1.505	-1.521
	-0.358	-1.457	-1.486	-1.499	-1.52	-1.536
	-0.359	-1.472	-1.501	-1.514	-1.535	-1.551
	-0.36	-1.486	-1.516	-1.529	-1.551	-1.566
	-0.361	-1.501	-1.531	-1.544	-1.566	-1.582
	-0.362	-1.516	-1.546	-1.559	-1.581	-1.597
	-0.363	-1.531	-1.561	-1.574	-1.597	-1.613
	-0.364	-1.546	-1.576	-1.59	-1.613	-1.628
	-0.365	-1.562	-1.592	-1.605	-1.629	-1.644
	-0.366	-1.577	-1.607	-1.621	-1.645	-1.659
	-0.367	-1.593	-1.622	-1.637	-1.661	-1.675
	-0.368	-1.608	-1.638	-1.652	-1.677	-1.691
	-0.369	-1.624	-1.653	-1.668	-1.693	-1.707
	-0.37	-1.64	-1.669	-1.684	-1.709	-1.722
	-0.371	-1.655	-1.685	-1.699	-1.725	-1.738
	-0.372	-1.671	-1.7	-1.715	-1.741	-1.754
	-0.373	-1.687	-1.716	-1.731	-1.757	-1.77
	-0.374	-1.702	-1.732	-1.747	-1.773	-1.786
	-0.375	-1.718	-1.748	-1.763	-1.79	-1.803
	-0.376	-1.734	-1.764	-1.779	-1.806	-1.819
	-0.377	-1.75	-1.78	-1.795	-1.822	-1.835
	-0.378	-1.766	-1.796	-1.811	-1.839	-1.852
	-0.379	-1.782	-1.812	-1.827	-1.855	-1.868
	-0.38	-1.798	-1.828	-1.844	-1.872	-1.885
	-0.381	-1.814	-1.845	-1.86	-1.888	-1.901
	-0.382	-1.83	-1.861	-1.877	-1.905	-1.918
	-0.383	-1.846	-1.877	-1.893	-1.922	-1.935
	-0.384	-1.863	-1.894	-1.91	-1.939	-1.951
	-0.385	-1.879	-1.911	-1.927	-1.956	-1.968
	-0.386	-1.896	-1.927	-1.944	-1.973	-1.985
	-0.387	-1.912	-1.944	-1.961	-1.99	-2.002
	-0.388	-1.929	-1.961	-1.977	-2.007	-2.02
	-0.389	-1.946	-1.978	-1.994	-2.024	-2.037
	-0.39	-1.962	-1.995	-2.012	-2.041	-2.054
	-0.391	-1.979	-2.012	-2.029	-2.058	-2.071
	-0.392	-1.996	-2.029	-2.046	-2.076	-2.089
	-0.393	-2.013	-2.046	-2.063	-2.093	-2.106
	-0.394	-2.03	-2.064	-2.081	-2.11	-2.123
	-0.395	-2.047	-2.081	-2.098	-2.128	-2.141
	-0.396	-2.064	-2.098	-2.115	-2.145	-2.158
	-0.397	-2.081	-2.115	-2.133	-2.163	-2.176
	-0.398	-2.099	-2.133	-2.15	-2.18	-2.194
	-0.399	-2.116	-2.15	-2.168	-2.198	-2.211
	-0.4	-2.133	-2.167	-2.186	-2.216	-2.229
	-0.401	-2.15	-2.185	-2.203	-2.234	-2.247
	-0.402	-2.168	-2.203	-2.221	-2.252	-2.265
	-0.403	-2.185	-2.22	-2.239	-2.269	-2.283
	-0.404	-2.203	-2.238	-2.257	-2.287	-2.301
	-0.405	-2.221	-2.255	-2.275	-2.305	-2.319
	-0.406	-2.238	-2.273	-2.293	-2.324	-2.337
	-0.407	-2.256	-2.291	-2.311	-2.342	-2.356
	-0.408	-2.274	-2.309	-2.329	-2.36	-2.374
	-0.409	-2.292	-2.327	-2.347	-2.379	-2.393
	-0.41	-2.31	-2.345	-2.366	-2.398	-2.412
	-0.411	-2.328	-2.363	-2.385	-2.417	-2.431
	-0.412	-2.346	-2.382	-2.404	-2.435	-2.45
	-0.413	-2.364	-2.4	-2.422	-2.454	-2.468
	-0.414	-2.383	-2.419	-2.441	-2.472	-2.487
	-0.415	-2.401	-2.438	-2.459	-2.491	-2.506
	-0.416	-2.42	-2.456	-2.478	-2.509	-2.524
	-0.417	-2.439	-2.474	-2.496	-2.528	-2.543
	-0.418	-2.457	-2.493	-2.515	-2.546	-2.562
	-0.419	-2.475	-2.511	-2.533	-2.565	-2.581
	-0.42	-2.494	-2.53	-2.552	-2.583	-2.599
	-0.421	-2.512	-2.549	-2.57	-2.602	-2.618
	-0.422	-2.531	-2.567	-2.589	-2.62	-2.637
	-0.423	-2.549	-2.586	-2.608	-2.639	-2.656
	-0.424	-2.568	-2.605	-2.626	-2.658	-2.675
	-0.425	-2.587	-2.623	-2.645	-2.677	-2.694
	-0.426	-2.605	-2.642	-2.664	-2.696	-2.713
	-0.427	-2.624	-2.661	-2.683	-2.715	-2.733
	-0.428	-2.643	-2.679	-2.702	-2.734	-2.752
	-0.429	-2.662	-2.698	-2.721	-2.753	-2.771
	-0.43	-2.681	-2.717	-2.74	-2.772	-2.79
	-0.431	-2.7	-2.736	-2.759	-2.791	-2.81
	-0.432	-2.719	-2.755	-2.778	-2.81	-2.829
	-0.433	-2.738	-2.774	-2.798	-2.829	-2.849
	-0.434	-2.756	-2.793	-2.817	-2.849	-2.868
	-0.435	-2.775	-2.812	-2.836	-2.868	-2.888
	-0.436	-2.794	-2.832	-2.856	-2.887	-2.908
	-0.437	-2.814	-2.851	-2.875	-2.906	-2.927
	-0.438	-2.833	-2.87	-2.895	-2.926	-2.947
	-0.439	-2.852	-2.89	-2.914	-2.945	-2.966
	-0.44	-2.871	-2.909	-2.934	-2.964	-2.986
	-0.441	-2.891	-2.929	-2.953	-2.984	-3.006
	-0.442	-2.911	-2.948	-2.973	-3.003	-3.026
	-0.443	-2.93	-2.967	-2.992	-3.023	-3.046
	-0.444	-2.95	-2.987	-3.012	-3.043	-3.066
	-0.445	-2.97	-3.007	-3.031	-3.063	-3.086
	-0.446	-2.989	-3.026	-3.051	-3.082	-3.105
	-0.447	-3.009	-3.046	-3.071	-3.102	-3.126
	-0.448	-3.028	-3.066	-3.09	-3.122	-3.146
	-0.449	-3.048	-3.085	-3.11	-3.142	-3.167
	-0.45	-3.067	-3.105	-3.13	-3.163	-3.187
	-0.451	-3.087	-3.125	-3.151	-3.183	-3.208
	-0.452	-3.107	-3.145	-3.171	-3.204	-3.229
	-0.453	-3.126	-3.166	-3.192	-3.224	-3.249
	-0.454	-3.147	-3.186	-3.212	-3.244	-3.27
	-0.455	-3.167	-3.207	-3.232	-3.264	-3.29
	-0.456	-3.187	-3.227	-3.253	-3.284	-3.31
	-0.457	-3.208	-3.247	-3.273	-3.304	-3.33
	-0.458	-3.228	-3.267	-3.293	-3.324	-3.351
	-0.459	-3.248	-3.287	-3.313	-3.345	-3.371
	-0.46	-3.268	-3.307	-3.333	-3.365	-3.391
	-0.461	-3.288	-3.327	-3.354	-3.386	-3.412
	-0.462	-3.309	-3.347	-3.374	-3.406	-3.432
	-0.463	-3.329	-3.368	-3.394	-3.426	-3.453
	-0.464	-3.349	-3.388	-3.415	-3.447	-3.474
	-0.465	-3.37	-3.408	-3.435	-3.468	-3.494
	-0.466	-3.39	-3.429	-3.456	-3.489	-3.515
	-0.467	-3.411	-3.449	-3.476	-3.509	-3.535
	-0.468	-3.431	-3.469	-3.496	-3.53	-3.556
	-0.469	-3.452	-3.49	-3.517	-3.551	-3.577
	-0.47	-3.472	-3.51	-3.537	-3.572	-3.598
	-0.471	-3.493	-3.531	-3.557	-3.593	-3.619
	-0.472	-3.514	-3.551	-3.578	-3.613	-3.64
	-0.473	-3.534	-3.571	-3.599	-3.634	-3.661
	-0.474	-3.555	-3.592	-3.62	-3.655	-3.681
	-0.475	-3.576	-3.613	-3.641	-3.676	-3.702
	-0.476	-3.597	-3.633	-3.661	-3.697	-3.723
	-0.477	-3.618	-3.654	-3.682	-3.717	-3.745
	-0.478	-3.639	-3.675	-3.703	-3.738	-3.766
	-0.479	-3.659	-3.695	-3.724	-3.759	-3.787
	-0.48	-3.68	-3.716	-3.745	-3.78	-3.808
	-0.481	-3.702	-3.737	-3.765	-3.801	-3.829
	-0.482	-3.723	-3.758	-3.786	-3.822	-3.85
	-0.483	-3.744	-3.779	-3.807	-3.843	-3.872
	-0.484	-3.765	-3.8	-3.829	-3.864	-3.893
	-0.485	-3.786	-3.821	-3.85	-3.885	-3.914
	-0.486	-3.807	-3.842	-3.871	-3.906	-3.936
	-0.487	-3.828	-3.863	-3.893	-3.927	-3.958
	-0.488	-3.849	-3.884	-3.914	-3.949	-3.98
	-0.489	-3.87	-3.906	-3.935	-3.971	-4.002
	-0.49	-3.891	-3.927	-3.957	-3.992	-4.023
	-0.491	-3.913	-3.949	-3.978	-4.014	-4.045
	-0.492	-3.934	-3.97	-4	-4.036	-4.067
	-0.493	-3.956	-3.992	-4.021	-4.057	-4.088
	-0.494	-3.978	-4.013	-4.042	-4.079	-4.109
	-0.495	-3.999	-4.035	-4.063	-4.1	-4.131
	-0.496	-4.021	-4.056	-4.085	-4.122	-4.152
	-0.497	-4.042	-4.077	-4.106	-4.144	-4.174
	-0.498	-4.064	-4.099	-4.128	-4.166	-4.196
	-0.499	-4.085	-4.12	-4.149	-4.187	-4.218
	-0.5	-4.107	-4.142	-4.171	-4.209	-4.239
	-0.501	-4.128	-4.163	-4.192	-4.23	-4.261
	-0.502	-4.15	-4.185	-4.213	-4.252	-4.283
	-0.503	-4.172	-4.207	-4.235	-4.274	-4.305
	-0.504	-4.193	-4.229	-4.256	-4.295	-4.326
	-0.505	-4.215	-4.251	-4.278	-4.317	-4.347
	-0.506	-4.237	-4.274	-4.299	-4.338	-4.369
	-0.507	-4.259	-4.295	-4.321	-4.36	-4.39
	-0.508	-4.281	-4.317	-4.342	-4.381	-4.413
	-0.509	-4.303	-4.339	-4.363	-4.403	-4.435
	-0.51	-4.324	-4.36	-4.384	-4.425	-4.457
	-0.511	-4.345	-4.382	-4.406	-4.447	-4.479
	-0.512	-4.367	-4.404	-4.428	-4.469	-4.502
	-0.513	-4.389	-4.426	-4.449	-4.491	-4.524
	-0.514	-4.411	-4.448	-4.471	-4.513	-4.546
	-0.515	-4.433	-4.47	-4.493	-4.534	-4.568
	-0.516	-4.455	-4.492	-4.514	-4.556	-4.59
	-0.517	-4.477	-4.514	-4.536	-4.578	-4.612
	-0.518	-4.499	-4.536	-4.557	-4.6	-4.634
	-0.519	-4.521	-4.558	-4.579	-4.622	-4.656
	-0.52	-4.543	-4.58	-4.601	-4.644	-4.678
	-0.521	-4.564	-4.603	-4.623	-4.666	-4.7
	-0.522	-4.586	-4.625	-4.645	-4.689	-4.723
	-0.523	-4.609	-4.647	-4.667	-4.711	-4.745
	-0.524	-4.631	-4.67	-4.69	-4.734	-4.768
	-0.525	-4.653	-4.692	-4.712	-4.756	-4.79
	-0.526	-4.675	-4.715	-4.735	-4.779	-4.813
	-0.527	-4.697	-4.738	-4.758	-4.802	-4.835
	-0.528	-4.719	-4.761	-4.78	-4.824	-4.857
	-0.529	-4.742	-4.784	-4.803	-4.847	-4.879
	-0.53	-4.764	-4.807	-4.825	-4.869	-4.901
	-0.531	-4.787	-4.83	-4.847	-4.891	-4.924
	-0.532	-4.809	-4.853	-4.869	-4.914	-4.946
	-0.533	-4.832	-4.876	-4.892	-4.936	-4.969
	-0.534	-4.854	-4.899	-4.914	-4.958	-4.992
	-0.535	-4.876	-4.921	-4.936	-4.981	-5.014
	-0.536	-4.898	-4.944	-4.959	-5.004	-5.037
	-0.537	-4.92	-4.966	-4.981	-5.027	-5.06
	-0.538	-4.942	-4.988	-5.003	-5.049	-5.083
	-0.539	-4.964	-5.011	-5.026	-5.072	-5.105
	-0.54	-4.986	-5.034	-5.048	-5.095	-5.128
	-0.541	-5.009	-5.057	-5.071	-5.118	-5.151
	-0.542	-5.031	-5.08	-5.094	-5.141	-5.174
	-0.543	-5.053	-5.103	-5.116	-5.164	-5.197
	-0.544	-5.076	-5.126	-5.139	-5.187	-5.22
	-0.545	-5.099	-5.148	-5.162	-5.21	-5.242
	-0.546	-5.121	-5.171	-5.185	-5.233	-5.265
	-0.547	-5.143	-5.193	-5.207	-5.257	-5.287
	-0.548	-5.166	-5.216	-5.23	-5.28	-5.31
	-0.549	-5.189	-5.239	-5.253	-5.303	-5.332
	-0.55	-5.211	-5.261	-5.275	-5.326	-5.354
	-0.551	-5.234	-5.284	-5.298	-5.349	-5.377
	-0.552	-5.256	-5.307	-5.321	-5.372	-5.399
	-0.553	-5.279	-5.331	-5.343	-5.395	-5.422
	-0.554	-5.301	-5.354	-5.365	-5.418	-5.445
	-0.555	-5.323	-5.377	-5.388	-5.44	-5.467
	-0.556	-5.346	-5.4	-5.41	-5.463	-5.49
	-0.557	-5.368	-5.423	-5.433	-5.486	-5.514
	-0.558	-5.391	-5.446	-5.456	-5.509	-5.537
	-0.559	-5.414	-5.469	-5.478	-5.532	-5.559
	-0.56	-5.436	-5.493	-5.501	-5.555	-5.582
	-0.561	-5.459	-5.516	-5.525	-5.579	-5.605
	-0.562	-5.482	-5.54	-5.548	-5.602	-5.627
	-0.563	-5.505	-5.564	-5.572	-5.625	-5.65
	-0.564	-5.527	-5.588	-5.595	-5.648	-5.674
	-0.565	-5.55	-5.611	-5.618	-5.67	-5.697
	-0.566	-5.573	-5.634	-5.641	-5.692	-5.72
	-0.567	-5.596	-5.657	-5.664	-5.714	-5.743
	-0.568	-5.619	-5.68	-5.687	-5.736	-5.766
	-0.569	-5.642	-5.703	-5.709	-5.759	-5.789
	-0.57	-5.665	-5.725	-5.732	-5.782	-5.812
	-0.571	-5.689	-5.748	-5.755	-5.806	-5.836
	-0.572	-5.712	-5.77	-5.777	-5.83	-5.859
	-0.573	-5.735	-5.793	-5.8	-5.853	-5.883
	-0.574	-5.757	-5.817	-5.823	-5.877	-5.906
	-0.575	-5.78	-5.84	-5.845	-5.901	-5.929
	-0.576	-5.803	-5.863	-5.868	-5.925	-5.952
	-0.577	-5.826	-5.886	-5.891	-5.949	-5.975
	-0.578	-5.849	-5.909	-5.914	-5.973	-5.999
	-0.579	-5.872	-5.932	-5.937	-5.996	-6.022
	-0.58	-5.895	-5.955	-5.96	-6.02	-6.045
	-0.581	-5.918	-5.978	-5.983	-6.043	-6.068
	-0.582	-5.941	-6.002	-6.007	-6.067	-6.091
	-0.583	-5.964	-6.025	-6.03	-6.091	-6.114
	-0.584	-5.987	-6.048	-6.053	-6.115	-6.138
	-0.585	-6.01	-6.072	-6.076	-6.139	-6.161
	-0.586	-6.033	-6.096	-6.099	-6.163	-6.184
	-0.587	-6.056	-6.119	-6.122	-6.187	-6.208
	-0.588	-6.079	-6.143	-6.146	-6.21	-6.231
	-0.589	-6.102	-6.166	-6.169	-6.234	-6.254
	-0.59	-6.125	-6.189	-6.193	-6.257	-6.278
	-0.591	-6.149	-6.212	-6.216	-6.281	-6.301
	-0.592	-6.172	-6.236	-6.24	-6.305	-6.325
	-0.593	-6.195	-6.259	-6.264	-6.329	-6.348
	-0.594	-6.218	-6.283	-6.288	-6.353	-6.372
	-0.595	-6.242	-6.307	-6.312	-6.377	-6.395
	-0.596	-6.265	-6.331	-6.336	-6.401	-6.419
	-0.597	-6.288	-6.355	-6.36	-6.424	-6.442
	-0.598	-6.311	-6.379	-6.384	-6.448	-6.466
	-0.599	-6.334	-6.402	-6.407	-6.472	-6.49
	-0.6	-6.357	-6.425	-6.43	-6.495	-6.513
	-0.601	-6.38	-6.448	-6.453	-6.519	-6.536
	-0.602	-6.403	-6.471	-6.476	-6.543	-6.559
	-0.603	-6.426	-6.495	-6.499	-6.567	-6.583
	-0.604	-6.45	-6.519	-6.522	-6.591	-6.607
	-0.605	-6.473	-6.542	-6.545	-6.614	-6.63
	-0.606	-6.496	-6.566	-6.569	-6.637	-6.653
	-0.607	-6.519	-6.589	-6.592	-6.661	-6.676
	-0.608	-6.543	-6.613	-6.616	-6.685	-6.699
	-0.609	-6.567	-6.637	-6.64	-6.709	-6.723
	-0.61	-6.591	-6.66	-6.663	-6.733	-6.746
	-0.611	-6.615	-6.684	-6.687	-6.757	-6.769
	-0.612	-6.638	-6.707	-6.711	-6.781	-6.792
	-0.613	-6.662	-6.731	-6.735	-6.806	-6.816
	-0.614	-6.685	-6.755	-6.759	-6.83	-6.839
	-0.615	-6.709	-6.78	-6.784	-6.854	-6.862
	-0.616	-6.733	-6.803	-6.808	-6.878	-6.886
	-0.617	-6.756	-6.827	-6.832	-6.902	-6.91
	-0.618	-6.78	-6.85	-6.856	-6.926	-6.934
	-0.619	-6.804	-6.874	-6.879	-6.951	-6.958
	-0.62	-6.827	-6.897	-6.903	-6.976	-6.982
	-0.621	-6.851	-6.921	-6.927	-7	-7.006
	-0.622	-6.874	-6.944	-6.951	-7.025	-7.031
	-0.623	-6.898	-6.968	-6.974	-7.051	-7.056
	-0.624	-6.922	-6.992	-6.998	-7.077	-7.081
	-0.625	-6.945	-7.015	-7.022	-7.103	-7.106
	-0.626	-6.968	-7.039	-7.046	-7.129	-7.13
	-0.627	-6.991	-7.063	-7.07	-7.155	-7.155
	-0.628	-7.015	-7.087	-7.094	-7.18	-7.178
	-0.629	-7.038	-7.112	-7.119	-7.206	-7.202
	-0.63	-7.061	-7.136	-7.143	-7.231	-7.225
	-0.631	-7.086	-7.161	-7.167	-7.256	-7.249
	-0.632	-7.11	-7.186	-7.191	-7.281	-7.273
	-0.633	-7.134	-7.21	-7.215	-7.307	-7.297
	-0.634	-7.159	-7.235	-7.239	-7.332	-7.32
	-0.635	-7.183	-7.259	-7.263	-7.357	-7.344
	-0.636	-7.206	-7.283	-7.286	-7.382	-7.369
	-0.637	-7.23	-7.307	-7.31	-7.407	-7.393
	-0.638	-7.253	-7.332	-7.334	-7.432	-7.417
	-0.639	-7.276	-7.356	-7.358	-7.458	-7.441
	-0.64	-7.299	-7.381	-7.382	-7.483	-7.464
	-0.641	-7.322	-7.405	-7.405	-7.508	-7.487
	-0.642	-7.346	-7.428	-7.429	-7.533	-7.51
	-0.643	-7.369	-7.452	-7.453	-7.559	-7.534
	-0.644	-7.393	-7.476	-7.476	-7.586	-7.558
	-0.645	-7.417	-7.5	-7.5	-7.612	-7.582
	-0.646	-7.44	-7.524	-7.523	-7.638	-7.606
	-0.647	-7.463	-7.548	-7.547	-7.663	-7.63
	-0.648	-7.486	-7.572	-7.571	-7.688	-7.654
	-0.649	-7.509	-7.597	-7.596	-7.713	-7.678
	-0.65	-7.532	-7.621	-7.62	-7.738	-7.703
	-0.651	-7.555	-7.645	-7.644	-7.763	-7.728
	-0.652	-7.579	-7.67	-7.669	-7.788	-7.753
	-0.653	-7.603	-7.695	-7.694	-7.814	-7.778
	-0.654	-7.627	-7.72	-7.719	-7.839	-7.803
	-0.655	-7.652	-7.745	-7.743	-7.865	-7.828
	-0.656	-7.676	-7.77	-7.768	-7.892	-7.853
	-0.657	-7.699	-7.795	-7.792	-7.918	-7.878
	-0.658	-7.723	-7.819	-7.816	-7.943	-7.903
	-0.659	-7.747	-7.844	-7.841	-7.969	-7.929
	-0.66	-7.77	-7.869	-7.866	-7.996	-7.954
	-0.661	-7.793	-7.893	-7.891	-8.022	-7.979
	-0.662	-7.817	-7.918	-7.915	-8.048	-8.004
	-0.663	-7.841	-7.943	-7.94	-8.074	-8.029
	-0.664	-7.865	-7.968	-7.964	-8.1	-8.053
	-0.665	-7.89	-7.992	-7.989	-8.125	-8.078
	-0.666	-7.914	-8.017	-8.014	-8.151	-8.102
	-0.667	-7.939	-8.041	-8.039	-8.177	-8.127
	-0.668	-7.963	-8.065	-8.064	-8.203	-8.151
	-0.669	-7.986	-8.089	-8.089	-8.228	-8.176
	-0.67	-8.01	-8.112	-8.114	-8.254	-8.2
	-0.671	-8.034	-8.136	-8.139	-8.28	-8.225
	-0.672	-8.058	-8.16	-8.163	-8.306	-8.251
	-0.673	-8.082	-8.185	-8.188	-8.332	-8.276
	-0.674	-8.106	-8.209	-8.212	-8.358	-8.301
	-0.675	-8.129	-8.233	-8.236	-8.385	-8.326
	-0.676	-8.153	-8.257	-8.261	-8.411	-8.351
	-0.677	-8.176	-8.281	-8.286	-8.438	-8.376
	-0.678	-8.2	-8.306	-8.311	-8.464	-8.401
	-0.679	-8.225	-8.331	-8.336	-8.489	-8.426
	-0.68	-8.249	-8.355	-8.361	-8.514	-8.451
	-0.681	-8.275	-8.381	-8.386	-8.54	-8.475
	-0.682	-8.3	-8.406	-8.412	-8.565	-8.499
	-0.683	-8.324	-8.43	-8.438	-8.591	-8.524
	-0.684	-8.349	-8.455	-8.464	-8.616	-8.548
	-0.685	-8.373	-8.48	-8.489	-8.642	-8.573
	-0.686	-8.398	-8.504	-8.515	-8.668	-8.598
	-0.687	-8.422	-8.529	-8.541	-8.694	-8.622
	-0.688	-8.447	-8.552	-8.567	-8.719	-8.647
	-0.689	-8.472	-8.576	-8.593	-8.744	-8.672
	-0.69	-8.497	-8.599	-8.619	-8.769	-8.697
	-0.691	-8.522	-8.623	-8.645	-8.793	-8.722
	-0.692	-8.546	-8.648	-8.671	-8.817	-8.747
	-0.693	-8.571	-8.672	-8.698	-8.842	-8.771
	-0.694	-8.596	-8.697	-8.724	-8.867	-8.796
	-0.695	-8.621	-8.721	-8.75	-8.891	-8.82
	-0.696	-8.646	-8.744	-8.775	-8.916	-8.845
	-0.697	-8.671	-8.768	-8.8	-8.94	-8.87
	-0.698	-8.697	-8.792	-8.826	-8.965	-8.895
	-0.699	-8.722	-8.817	-8.851	-8.989	-8.92
	-0.7	-8.748	-8.841	-8.877	-9.014	-8.946
	-0.701	-8.773	-8.864	-8.902	-9.038	-8.971
	-0.702	-8.798	-8.888	-8.928	-9.063	-8.997
	-0.703	-8.822	-8.913	-8.954	-9.088	-9.023
	-0.704	-8.847	-8.939	-8.979	-9.113	-9.048
	-0.705	-8.872	-8.965	-9.005	-9.138	-9.073
	-0.706	-8.896	-8.991	-9.031	-9.163	-9.098
	-0.707	-8.921	-9.016	-9.057	-9.188	-9.123
	-0.708	-8.945	-9.042	-9.083	-9.213	-9.148
	-0.709	-8.97	-9.067	-9.109	-9.237	-9.174
	-0.71	-8.995	-9.093	-9.135	-9.262	-9.199
	-0.711	-9.019	-9.118	-9.162	-9.286	-9.225
	-0.712	-9.043	-9.143	-9.188	-9.31	-9.25
	-0.713	-9.068	-9.169	-9.214	-9.334	-9.275
	-0.714	-9.092	-9.194	-9.24	-9.358	-9.301
	-0.715	-9.116	-9.218	-9.266	-9.382	-9.327
	-0.716	-9.141	-9.242	-9.292	-9.408	-9.353
	-0.717	-9.166	-9.267	-9.318	-9.433	-9.379
	-0.718	-9.191	-9.291	-9.344	-9.458	-9.406
	-0.719	-9.215	-9.315	-9.37	-9.483	-9.433
	-0.72	-9.239	-9.338	-9.396	-9.508	-9.461
	-0.721	-9.263	-9.362	-9.422	-9.533	-9.488
	-0.722	-9.287	-9.387	-9.448	-9.559	-9.515
	-0.723	-9.311	-9.411	-9.474	-9.584	-9.541
	-0.724	-9.336	-9.436	-9.5	-9.609	-9.568
	-0.725	-9.36	-9.46	-9.526	-9.633	-9.595
	-0.726	-9.384	-9.485	-9.553	-9.658	-9.621
	-0.727	-9.409	-9.51	-9.579	-9.684	-9.647
	-0.728	-9.434	-9.535	-9.605	-9.71	-9.673
	-0.729	-9.459	-9.56	-9.631	-9.735	-9.7
	-0.73	-9.485	-9.585	-9.657	-9.762	-9.726
	-0.731	-9.51	-9.61	-9.684	-9.788	-9.753
	-0.732	-9.536	-9.635	-9.711	-9.814	-9.779
	-0.733	-9.561	-9.659	-9.737	-9.841	-9.806
	-0.734	-9.585	-9.683	-9.763	-9.867	-9.833
	-0.735	-9.61	-9.708	-9.789	-9.894	-9.861
	-0.736	-9.635	-9.733	-9.815	-9.92	-9.889
	-0.737	-9.659	-9.758	-9.841	-9.946	-9.916
	-0.738	-9.684	-9.782	-9.867	-9.972	-9.944
	-0.739	-9.708	-9.807	-9.893	-9.998	-9.971
	-0.74	-9.733	-9.832	-9.919	-10.02	-9.998
	-0.741	-9.757	-9.857	-9.946	-10.05	-10.02
	-0.742	-9.782	-9.882	-9.972	-10.07	-10.05
	-0.743	-9.807	-9.907	-9.997	-10.1	-10.08
	-0.744	-9.832	-9.932	-10.02	-10.12	-10.11
	-0.745	-9.857	-9.959	-10.05	-10.15	-10.13
	-0.746	-9.882	-9.985	-10.07	-10.17	-10.16
	-0.747	-9.906	-10.01	-10.1	-10.2	-10.19
	-0.748	-9.931	-10.04	-10.12	-10.22	-10.22
	-0.749	-9.954	-10.06	-10.15	-10.25	-10.24
	-0.75	-9.979	-10.09	-10.18	-10.28	-10.27
	-0.751	-10	-10.11	-10.2	-10.3	-10.3
	-0.752	-10.03	-10.14	-10.23	-10.33	-10.32
	-0.753	-10.05	-10.16	-10.25	-10.35	-10.35
	-0.754	-10.08	-10.19	-10.28	-10.38	-10.38
	-0.755	-10.1	-10.21	-10.31	-10.4	-10.4
	-0.756	-10.13	-10.24	-10.34	-10.43	-10.43
	-0.757	-10.15	-10.26	-10.36	-10.45	-10.46
	-0.758	-10.18	-10.29	-10.39	-10.48	-10.49
	-0.759	-10.2	-10.31	-10.42	-10.51	-10.51
	-0.76	-10.23	-10.34	-10.44	-10.53	-10.54
	-0.761	-10.25	-10.36	-10.47	-10.56	-10.57
	-0.762	-10.28	-10.39	-10.49	-10.58	-10.59
	-0.763	-10.3	-10.41	-10.52	-10.61	-10.62
	-0.764	-10.33	-10.43	-10.54	-10.63	-10.64
	-0.765	-10.35	-10.46	-10.57	-10.66	-10.67
	-0.766	-10.38	-10.48	-10.6	-10.68	-10.7
	-0.767	-10.4	-10.51	-10.62	-10.71	-10.72
	-0.768	-10.43	-10.53	-10.64	-10.73	-10.75
	-0.769	-10.45	-10.55	-10.67	-10.76	-10.78
	-0.77	-10.48	-10.58	-10.7	-10.78	-10.81
	-0.771	-10.5	-10.6	-10.72	-10.81	-10.83
	-0.772	-10.53	-10.63	-10.75	-10.83	-10.86
	-0.773	-10.55	-10.65	-10.77	-10.85	-10.89
	-0.774	-10.58	-10.68	-10.8	-10.88	-10.91
	-0.775	-10.6	-10.7	-10.82	-10.9	-10.94
	-0.776	-10.63	-10.73	-10.85	-10.93	-10.97
	-0.777	-10.65	-10.75	-10.87	-10.96	-11
	-0.778	-10.68	-10.78	-10.9	-10.98	-11.02
	-0.779	-10.7	-10.8	-10.92	-11.01	-11.05
	-0.78	-10.73	-10.83	-10.95	-11.04	-11.08
	-0.781	-10.75	-10.85	-10.97	-11.06	-11.1
	-0.782	-10.78	-10.88	-11	-11.09	-11.13
	-0.783	-10.8	-10.9	-11.03	-11.12	-11.16
	-0.784	-10.83	-10.93	-11.05	-11.14	-11.19
	-0.785	-10.85	-10.95	-11.08	-11.17	-11.21
	-0.786	-10.88	-10.98	-11.1	-11.2	-11.24
	-0.787	-10.91	-11	-11.13	-11.22	-11.27
	-0.788	-10.93	-11.03	-11.15	-11.25	-11.29
	-0.789	-10.96	-11.05	-11.18	-11.27	-11.32
	-0.79	-10.98	-11.08	-11.21	-11.3	-11.35
	-0.791	-11.01	-11.11	-11.23	-11.33	-11.37
	-0.792	-11.04	-11.13	-11.26	-11.35	-11.4
	-0.793	-11.06	-11.16	-11.28	-11.38	-11.43
	-0.794	-11.09	-11.18	-11.31	-11.4	-11.45
	-0.795	-11.11	-11.21	-11.33	-11.43	-11.48
	-0.796	-11.14	-11.23	-11.36	-11.45	-11.51
	-0.797	-11.16	-11.26	-11.39	-11.48	-11.53
	-0.798	-11.19	-11.29	-11.41	-11.5	-11.56
	-0.799	-11.22	-11.31	-11.44	-11.53	-11.58
	-0.8	-11.24	-11.34	-11.46	-11.55	-11.61
	-0.801	-11.27	-11.36	-11.49	-11.58	-11.63
	-0.802	-11.29	-11.39	-11.51	-11.6	-11.66
	-0.803	-11.31	-11.41	-11.54	-11.63	-11.69
	-0.804	-11.34	-11.44	-11.56	-11.65	-11.71
	-0.805	-11.36	-11.46	-11.59	-11.68	-11.74
	-0.806	-11.39	-11.49	-11.62	-11.7	-11.77
	-0.807	-11.41	-11.51	-11.64	-11.73	-11.79
	-0.808	-11.43	-11.54	-11.67	-11.75	-11.82
	-0.809	-11.46	-11.56	-11.69	-11.78	-11.85
	-0.81	-11.48	-11.59	-11.72	-11.8	-11.87
	-0.811	-11.5	-11.61	-11.74	-11.83	-11.9
	-0.812	-11.53	-11.64	-11.77	-11.86	-11.93
	-0.813	-11.55	-11.66	-11.8	-11.88	-11.95
	-0.814	-11.58	-11.68	-11.82	-11.91	-11.98
	-0.815	-11.6	-11.71	-11.85	-11.93	-12.01
	-0.816	-11.62	-11.73	-11.88	-11.96	-12.03
	-0.817	-11.65	-11.76	-11.9	-11.98	-12.06
	-0.818	-11.67	-11.79	-11.93	-12.01	-12.08
	-0.819	-11.7	-11.81	-11.95	-12.04	-12.11
	-0.82	-11.73	-11.84	-11.98	-12.06	-12.14
	-0.821	-11.75	-11.87	-12.01	-12.09	-12.16
	-0.822	-11.78	-11.89	-12.03	-12.12	-12.19
	-0.823	-11.8	-11.92	-12.06	-12.14	-12.22
	-0.824	-11.83	-11.94	-12.08	-12.17	-12.24
	-0.825	-11.86	-11.97	-12.11	-12.19	-12.27
	-0.826	-11.88	-11.99	-12.13	-12.22	-12.3
	-0.827	-11.91	-12.01	-12.16	-12.25	-12.32
	-0.828	-11.93	-12.04	-12.18	-12.27	-12.35
	-0.829	-11.96	-12.07	-12.21	-12.3	-12.38
	-0.83	-11.98	-12.09	-12.23	-12.32	-12.4
	-0.831	-12.01	-12.12	-12.26	-12.35	-12.43
	-0.832	-12.04	-12.14	-12.28	-12.38	-12.45
	-0.833	-12.06	-12.16	-12.31	-12.4	-12.48
	-0.834	-12.09	-12.19	-12.33	-12.43	-12.5
	-0.835	-12.12	-12.21	-12.36	-12.45	-12.53
	-0.836	-12.14	-12.24	-12.38	-12.48	-12.56
	-0.837	-12.17	-12.26	-12.41	-12.5	-12.58
	-0.838	-12.19	-12.29	-12.44	-12.53	-12.61
	-0.839	-12.22	-12.31	-12.46	-12.56	-12.64
	-0.84	-12.24	-12.34	-12.49	-12.58	-12.66
	-0.841	-12.27	-12.36	-12.51	-12.61	-12.69
	-0.842	-12.29	-12.39	-12.54	-12.64	-12.72
	-0.843	-12.31	-12.41	-12.57	-12.67	-12.74
	-0.844	-12.34	-12.44	-12.59	-12.69	-12.77
	-0.845	-12.36	-12.46	-12.62	-12.72	-12.8
	-0.846	-12.39	-12.49	-12.65	-12.75	-12.82
	-0.847	-12.42	-12.52	-12.67	-12.77	-12.85
	-0.848	-12.44	-12.54	-12.7	-12.8	-12.88
	-0.849	-12.47	-12.57	-12.73	-12.83	-12.9
	-0.85	-12.49	-12.59	-12.75	-12.86	-12.93
	-0.851	-12.52	-12.62	-12.78	-12.88	-12.96
	-0.852	-12.54	-12.65	-12.8	-12.91	-12.98
	-0.853	-12.57	-12.67	-12.83	-12.93	-13.01
	-0.854	-12.59	-12.7	-12.85	-12.96	-13.04
	-0.855	-12.62	-12.72	-12.88	-12.98	-13.06
	-0.856	-12.64	-12.75	-12.9	-13.01	-13.09
	-0.857	-12.67	-12.77	-12.93	-13.03	-13.12
	-0.858	-12.7	-12.8	-12.95	-13.06	-13.14
	-0.859	-12.72	-12.82	-12.98	-13.09	-13.17
	-0.86	-12.75	-12.85	-13.01	-13.11	-13.2
	-0.861	-12.77	-12.88	-13.03	-13.14	-13.22
	-0.862	-12.8	-12.9	-13.06	-13.17	-13.25
	-0.863	-12.83	-12.93	-13.08	-13.19	-13.28
	-0.864	-12.85	-12.95	-13.11	-13.22	-13.3
	-0.865	-12.88	-12.98	-13.14	-13.24	-13.33
	-0.866	-12.9	-13.01	-13.16	-13.27	-13.36
	-0.867	-12.93	-13.03	-13.19	-13.3	-13.38
	-0.868	-12.95	-13.06	-13.22	-13.32	-13.41
	-0.869	-12.97	-13.09	-13.24	-13.35	-13.44
	-0.87	-13	-13.11	-13.27	-13.38	-13.47
	-0.871	-13.03	-13.14	-13.3	-13.41	-13.49
	-0.872	-13.05	-13.17	-13.32	-13.43	-13.52
	-0.873	-13.08	-13.19	-13.35	-13.46	-13.54
	-0.874	-13.1	-13.22	-13.38	-13.48	-13.57
	-0.875	-13.13	-13.24	-13.4	-13.51	-13.6
	-0.876	-13.15	-13.27	-13.43	-13.54	-13.63
	-0.877	-13.17	-13.3	-13.46	-13.57	-13.65
	-0.878	-13.2	-13.32	-13.48	-13.59	-13.68
	-0.879	-13.23	-13.35	-13.51	-13.62	-13.71
	-0.88	-13.25	-13.37	-13.54	-13.65	-13.73
	-0.881	-13.28	-13.4	-13.56	-13.67	-13.76
	-0.882	-13.3	-13.42	-13.59	-13.7	-13.78
	-0.883	-13.33	-13.45	-13.61	-13.73	-13.81
	-0.884	-13.36	-13.48	-13.64	-13.75	-13.83
	-0.885	-13.38	-13.5	-13.67	-13.78	-13.85
	-0.886	-13.41	-13.53	-13.69	-13.8	-13.88
	-0.887	-13.43	-13.55	-13.72	-13.83	-13.9
	-0.888	-13.46	-13.58	-13.75	-13.86	-13.93
	-0.889	-13.48	-13.6	-13.77	-13.88	-13.95
	-0.89	-13.51	-13.62	-13.8	-13.91	-13.98
	-0.891	-13.53	-13.65	-13.82	-13.94	-14.01
	-0.892	-13.56	-13.68	-13.85	-13.96	-14.03
	-0.893	-13.59	-13.7	-13.87	-13.99	-14.06
	-0.894	-13.61	-13.73	-13.9	-14.02	-14.09
	-0.895	-13.64	-13.75	-13.92	-14.04	-14.11
	-0.896	-13.67	-13.78	-13.95	-14.07	-14.14
	-0.897	-13.69	-13.8	-13.97	-14.1	-14.16
	-0.898	-13.72	-13.83	-14	-14.12	-14.19
	-0.899	-13.75	-13.86	-14.03	-14.15	-14.22
	-0.9	-13.77	-13.88	-14.05	-14.17	-14.24
	-0.901	-13.8	-13.91	-14.08	-14.2	-14.27
	-0.902	-13.82	-13.94	-14.11	-14.22	-14.3
	-0.903	-13.85	-13.96	-14.14	-14.25	-14.32
	-0.904	-13.87	-13.99	-14.17	-14.28	-14.35
	-0.905	-13.9	-14.01	-14.19	-14.3	-14.37
	-0.906	-13.93	-14.04	-14.22	-14.33	-14.4
	-0.907	-13.96	-14.07	-14.24	-14.35	-14.42
	-0.908	-13.98	-14.09	-14.27	-14.38	-14.45
	-0.909	-14.01	-14.12	-14.3	-14.41	-14.48
	-0.91	-14.04	-14.15	-14.32	-14.43	-14.51
	-0.911	-14.06	-14.17	-14.35	-14.46	-14.53
	-0.912	-14.09	-14.2	-14.38	-14.48	-14.56
	-0.913	-14.12	-14.23	-14.4	-14.51	-14.59
	-0.914	-14.14	-14.25	-14.43	-14.54	-14.61
	-0.915	-14.17	-14.28	-14.45	-14.57	-14.64
	-0.916	-14.19	-14.3	-14.47	-14.59	-14.66
	-0.917	-14.22	-14.33	-14.5	-14.62	-14.69
	-0.918	-14.24	-14.35	-14.52	-14.65	-14.71
	-0.919	-14.26	-14.37	-14.55	-14.68	-14.73
	-0.92	-14.29	-14.4	-14.58	-14.7	-14.76
	-0.921	-14.31	-14.42	-14.6	-14.73	-14.78
	-0.922	-14.34	-14.45	-14.63	-14.76	-14.81
	-0.923	-14.36	-14.47	-14.66	-14.78	-14.84
	-0.924	-14.39	-14.5	-14.68	-14.81	-14.86
	-0.925	-14.41	-14.53	-14.71	-14.84	-14.89
	-0.926	-14.44	-14.55	-14.74	-14.86	-14.92
	-0.927	-14.46	-14.58	-14.76	-14.89	-14.94
	-0.928	-14.49	-14.61	-14.79	-14.91	-14.97
	-0.929	-14.51	-14.63	-14.82	-14.94	-15
	-0.93	-14.54	-14.66	-14.84	-14.96	-15.03
	-0.931	-14.56	-14.69	-14.87	-14.99	-15.06
	-0.932	-14.59	-14.71	-14.9	-15.02	-15.09
	-0.933	-14.62	-14.74	-14.92	-15.04	-15.11
	-0.934	-14.64	-14.77	-14.95	-15.07	-15.14
	-0.935	-14.67	-14.8	-14.98	-15.09	-15.16
	-0.936	-14.69	-14.82	-15	-15.12	-15.19
	-0.937	-14.72	-14.85	-15.03	-15.15	-15.21
	-0.938	-14.74	-14.88	-15.05	-15.17	-15.24
	-0.939	-14.77	-14.9	-15.08	-15.2	-15.27
	-0.94	-14.79	-14.93	-15.1	-15.22	-15.29
	-0.941	-14.82	-14.96	-15.13	-15.25	-15.32
	-0.942	-14.84	-14.98	-15.15	-15.27	-15.34
	-0.943	-14.87	-15.01	-15.18	-15.3	-15.37
	-0.944	-14.89	-15.04	-15.2	-15.32	-15.4
	-0.945	-14.92	-15.06	-15.23	-15.35	-15.42
	-0.946	-14.94	-15.09	-15.26	-15.37	-15.45
	-0.947	-14.97	-15.11	-15.28	-15.39	-15.48
	-0.948	-14.99	-15.14	-15.31	-15.41	-15.5
	-0.949	-15.02	-15.17	-15.33	-15.43	-15.53
	-0.95	-15.04	-15.19	-15.36	-15.46	-15.56
	-0.951	-15.07	-15.22	-15.39	-15.5	-15.59
	-0.952	-15.1	-15.25	-15.41	-15.54	-15.61
	-0.953	-15.12	-15.27	-15.44	-15.58	-15.64
	-0.954	-15.15	-15.3	-15.47	-15.61	-15.67
	-0.955	-15.17	-15.33	-15.49	-15.64	-15.69
	-0.956	-15.19	-15.35	-15.52	-15.67	-15.72
	-0.957	-15.22	-15.38	-15.54	-15.7	-15.75
	-0.958	-15.24	-15.41	-15.57	-15.73	-15.77
	-0.959	-15.27	-15.43	-15.59	-15.75	-15.8
	-0.96	-15.29	-15.46	-15.62	-15.78	-15.83
	-0.961	-15.32	-15.48	-15.65	-15.81	-15.85
	-0.962	-15.35	-15.51	-15.67	-15.84	-15.88
	-0.963	-15.37	-15.54	-15.7	-15.86	-15.9
	-0.964	-15.4	-15.56	-15.72	-15.89	-15.93
	-0.965	-15.42	-15.59	-15.75	-15.92	-15.95
	-0.966	-15.45	-15.61	-15.78	-15.94	-15.98
	-0.967	-15.48	-15.64	-15.81	-15.97	-16
	-0.968	-15.5	-15.66	-15.83	-16	-16.03
	-0.969	-15.52	-15.69	-15.86	-16.02	-16.06
	-0.97	-15.55	-15.71	-15.89	-16.05	-16.08
	-0.971	-15.58	-15.74	-15.91	-16.08	-16.11
	-0.972	-15.6	-15.77	-15.94	-16.11	-16.14
	-0.973	-15.63	-15.79	-15.96	-16.13	-16.16
	-0.974	-15.65	-15.82	-15.99	-16.16	-16.19
	-0.975	-15.68	-15.85	-16.01	-16.19	-16.22
	-0.976	-15.7	-15.87	-16.04	-16.22	-16.25
	-0.977	-15.73	-15.9	-16.06	-16.25	-16.28
	-0.978	-15.75	-15.93	-16.09	-16.27	-16.3
	-0.979	-15.78	-15.95	-16.11	-16.3	-16.33
	-0.98	-15.81	-15.98	-16.14	-16.33	-16.36
	-0.981	-15.83	-16.01	-16.17	-16.36	-16.39
	-0.982	-15.86	-16.03	-16.19	-16.38	-16.41
	-0.983	-15.88	-16.06	-16.22	-16.41	-16.44
	-0.984	-15.91	-16.08	-16.25	-16.44	-16.46
	-0.985	-15.94	-16.11	-16.27	-16.47	-16.49
	-0.986	-15.96	-16.14	-16.3	-16.49	-16.52
	-0.987	-15.99	-16.16	-16.33	-16.52	-16.55
	-0.988	-16.02	-16.19	-16.35	-16.55	-16.58
	-0.989	-16.04	-16.21	-16.38	-16.57	-16.6
	-0.99	-16.07	-16.24	-16.41	-16.6	-16.63
	-0.991	-16.09	-16.27	-16.43	-16.63	-16.66
	-0.992	-16.12	-16.29	-16.46	-16.65	-16.68
	-0.993	-16.15	-16.32	-16.49	-16.68	-16.71
	-0.994	-16.17	-16.35	-16.51	-16.71	-16.74
	-0.995	-16.2	-16.37	-16.54	-16.74	-16.77
	-0.996	-16.22	-16.4	-16.57	-16.76	-16.79
	-0.997	-16.25	-16.43	-16.6	-16.79	-16.82
	-0.998	-16.27	-16.45	-16.62	-16.82	-16.85
	-0.999	-16.3	-16.48	-16.65	-16.84	-16.88
	-1	-16.33	-16.51	-16.68	-16.87	-16.9
	-1.001	-16.35	-16.54	-16.7	-16.89	-16.93
	-1.002	-16.38	-16.57	-16.73	-16.92	-16.96
	-1.003	-16.41	-16.59	-16.76	-16.94	-16.99
	-1.004	-16.43	-16.62	-16.79	-16.97	-17.01
	-1.005	-16.46	-16.65	-16.81	-17	-17.04
	-1.006	-16.49	-16.67	-16.84	-17.02	-17.07
	-1.007	-16.51	-16.7	-16.87	-17.05	-17.09
	-1.008	-16.54	-16.73	-16.89	-17.08	-17.12
	-1.009	-16.57	-16.76	-16.92	-17.11	-17.15
	-1.01	-16.6	-16.78	-16.95	-17.13	-17.18
	-1.011	-16.62	-16.81	-16.97	-17.16	-17.2
	-1.012	-16.65	-16.84	-17	-17.19	-17.23
	-1.013	-16.68	-16.87	-17.03	-17.22	-17.26
	-1.014	-16.71	-16.89	-17.06	-17.24	-17.28
	-1.015	-16.74	-16.92	-17.09	-17.27	-17.31
	-1.016	-16.76	-16.95	-17.11	-17.3	-17.34
	-1.017	-16.79	-16.98	-17.14	-17.32	-17.37
	-1.018	-16.82	-17	-17.16	-17.35	-17.4
	-1.019	-16.84	-17.03	-17.19	-17.38	-17.43
	-1.02	-16.87	-17.05	-17.21	-17.41	-17.45
	-1.021	-16.9	-17.08	-17.24	-17.44	-17.48
	-1.022	-16.92	-17.11	-17.26	-17.46	-17.51
	-1.023	-16.95	-17.13	-17.29	-17.49	-17.54
	-1.024	-16.97	-17.16	-17.32	-17.52	-17.57
	-1.025	-17	-17.18	-17.34	-17.54	-17.59
	-1.026	-17.03	-17.21	-17.37	-17.57	-17.62
	-1.027	-17.05	-17.24	-17.39	-17.6	-17.65
	-1.028	-17.08	-17.27	-17.42	-17.62	-17.68
	-1.029	-17.1	-17.29	-17.44	-17.65	-17.7
	-1.03	-17.13	-17.32	-17.47	-17.68	-17.73
	-1.031	-17.16	-17.34	-17.49	-17.7	-17.76
	-1.032	-17.18	-17.37	-17.52	-17.73	-17.78
	-1.033	-17.21	-17.39	-17.55	-17.76	-17.81
	-1.034	-17.24	-17.42	-17.58	-17.78	-17.84
	-1.035	-17.27	-17.44	-17.6	-17.81	-17.87
	-1.036	-17.29	-17.47	-17.63	-17.84	-17.89
	-1.037	-17.32	-17.49	-17.66	-17.87	-17.92
	-1.038	-17.34	-17.52	-17.69	-17.89	-17.95
	-1.039	-17.37	-17.54	-17.71	-17.92	-17.97
	-1.04	-17.4	-17.57	-17.74	-17.95	-18
	-1.041	-17.43	-17.59	-17.77	-17.98	-18.02
	-1.042	-17.45	-17.62	-17.79	-18.01	-18.05
	-1.043	-17.48	-17.64	-17.82	-18.03	-18.08
	-1.044	-17.5	-17.67	-17.84	-18.06	-18.1
	-1.045	-17.53	-17.69	-17.87	-18.09	-18.13
	-1.046	-17.55	-17.72	-17.9	-18.12	-18.15
	-1.047	-17.58	-17.75	-17.93	-18.15	-18.18
	-1.048	-17.6	-17.78	-17.95	-18.18	-18.21
	-1.049	-17.62	-17.8	-17.98	-18.2	-18.23
	-1.05	-17.65	-17.83	-18.01	-18.23	-18.26
	-1.051	-17.67	-17.85	-18.03	-18.26	-18.29
	-1.052	-17.69	-17.88	-18.06	-18.29	-18.31
	-1.053	-17.72	-17.9	-18.09	-18.32	-18.34
	-1.054	-17.74	-17.93	-18.12	-18.35	-18.36
	-1.055	-17.77	-17.96	-18.15	-18.38	-18.39
	-1.056	-17.8	-17.98	-18.18	-18.41	-18.41
	-1.057	-17.82	-18.01	-18.2	-18.43	-18.44
	-1.058	-17.85	-18.04	-18.23	-18.46	-18.47
	-1.059	-17.88	-18.06	-18.26	-18.49	-18.5
	-1.06	-17.9	-18.09	-18.28	-18.51	-18.52
	-1.061	-17.93	-18.11	-18.31	-18.54	-18.55
	-1.062	-17.95	-18.14	-18.33	-18.56	-18.58
	-1.063	-17.98	-18.16	-18.36	-18.58	-18.61
	-1.064	-18.01	-18.19	-18.39	-18.61	-18.63
	-1.065	-18.03	-18.22	-18.42	-18.63	-18.66
	-1.066	-18.06	-18.24	-18.44	-18.66	-18.69
	-1.067	-18.08	-18.27	-18.47	-18.68	-18.71
	-1.068	-18.11	-18.29	-18.49	-18.71	-18.73
	-1.069	-18.13	-18.32	-18.52	-18.74	-18.76
	-1.07	-18.15	-18.35	-18.54	-18.77	-18.78
	-1.071	-18.18	-18.37	-18.57	-18.8	-18.81
	-1.072	-18.2	-18.4	-18.6	-18.83	-18.84
	-1.073	-18.22	-18.43	-18.63	-18.85	-18.86
	-1.074	-18.25	-18.45	-18.65	-18.88	-18.89
	-1.075	-18.27	-18.48	-18.68	-18.9	-18.92
	-1.076	-18.3	-18.51	-18.71	-18.93	-18.95
	-1.077	-18.32	-18.53	-18.73	-18.96	-18.98
	-1.078	-18.35	-18.56	-18.76	-18.99	-19.01
	-1.079	-18.37	-18.59	-18.78	-19.02	-19.03
	-1.08	-18.4	-18.62	-18.81	-19.05	-19.06
	-1.081	-18.43	-18.64	-18.83	-19.07	-19.09
	-1.082	-18.45	-18.67	-18.86	-19.1	-19.12
	-1.083	-18.48	-18.7	-18.89	-19.13	-19.15
	-1.084	-18.5	-18.72	-18.92	-19.16	-19.18
	-1.085	-18.53	-18.75	-18.94	-19.18	-19.21
	-1.086	-18.55	-18.78	-18.97	-19.21	-19.24
	-1.087	-18.58	-18.8	-19	-19.24	-19.26
	-1.088	-18.6	-18.83	-19.02	-19.26	-19.29
	-1.089	-18.63	-18.86	-19.04	-19.29	-19.32
	-1.09	-18.66	-18.89	-19.07	-19.32	-19.34
	-1.091	-18.68	-18.91	-19.09	-19.34	-19.37
	-1.092	-18.71	-18.94	-19.12	-19.37	-19.4
	-1.093	-18.74	-18.97	-19.15	-19.4	-19.43
	-1.094	-18.76	-19	-19.17	-19.42	-19.45
	-1.095	-18.79	-19.03	-19.2	-19.45	-19.48
	-1.096	-18.81	-19.06	-19.22	-19.47	-19.51
	-1.097	-18.84	-19.08	-19.25	-19.5	-19.54
	-1.098	-18.86	-19.11	-19.28	-19.52	-19.56
	-1.099	-18.89	-19.14	-19.31	-19.55	-19.59
	-1.1	-18.91	-19.17	-19.33	-19.58	-19.62
	-1.101	-18.94	-19.19	-19.36	-19.6	-19.65
	-1.102	-18.97	-19.22	-19.38	-19.63	-19.68
	-1.103	-18.99	-19.25	-19.41	-19.66	-19.71
	-1.104	-19.02	-19.27	-19.44	-19.68	-19.73
	-1.105	-19.05	-19.29	-19.46	-19.71	-19.76
	-1.106	-19.08	-19.32	-19.49	-19.73	-19.79
	-1.107	-19.11	-19.35	-19.52	-19.76	-19.82
	-1.108	-19.13	-19.37	-19.54	-19.79	-19.84
	-1.109	-19.16	-19.4	-19.57	-19.81	-19.87
	-1.11	-19.19	-19.42	-19.6	-19.84	-19.9
	-1.111	-19.22	-19.45	-19.62	-19.86	-19.93
	-1.112	-19.25	-19.48	-19.65	-19.89	-19.95
	-1.113	-19.27	-19.5	-19.67	-19.91	-19.98
	-1.114	-19.3	-19.53	-19.7	-19.94	-20.01
	-1.115	-19.33	-19.56	-19.73	-19.96	-20.03
	-1.116	-19.35	-19.58	-19.75	-19.99	-20.06
	-1.117	-19.38	-19.61	-19.77	-20.01	-20.08
	-1.118	-19.41	-19.64	-19.8	-20.04	-20.1
	-1.119	-19.43	-19.66	-19.82	-20.07	-20.13
	-1.12	-19.46	-19.69	-19.85	-20.09	-20.15
	-1.121	-19.49	-19.71	-19.88	-20.12	-20.18
	-1.122	-19.51	-19.74	-19.9	-20.15	-20.21
	-1.123	-19.54	-19.76	-19.93	-20.18	-20.24
	-1.124	-19.57	-19.79	-19.96	-20.21	-20.26
	-1.125	-19.6	-19.81	-19.98	-20.23	-20.29
	-1.126	-19.62	-19.84	-20.01	-20.26	-20.32
	-1.127	-19.65	-19.87	-20.04	-20.28	-20.35
	-1.128	-19.67	-19.9	-20.06	-20.31	-20.37
	-1.129	-19.7	-19.92	-20.09	-20.34	-20.4
	-1.13	-19.72	-19.95	-20.12	-20.36	-20.42
	-1.131	-19.75	-19.98	-20.14	-20.39	-20.45
	-1.132	-19.78	-20.01	-20.17	-20.41	-20.48
	-1.133	-19.81	-20.03	-20.19	-20.44	-20.51
	-1.134	-19.83	-20.06	-20.22	-20.46	-20.54
	-1.135	-19.86	-20.08	-20.24	-20.49	-20.56
	-1.136	-19.89	-20.1	-20.27	-20.51	-20.59
	-1.137	-19.92	-20.13	-20.29	-20.54	-20.62
	-1.138	-19.95	-20.16	-20.32	-20.56	-20.64
	-1.139	-19.97	-20.18	-20.35	-20.59	-20.67
	-1.14	-20	-20.21	-20.38	-20.61	-20.7
	-1.141	-20.02	-20.23	-20.41	-20.64	-20.73
	-1.142	-20.05	-20.26	-20.43	-20.66	-20.76
	-1.143	-20.07	-20.28	-20.46	-20.69	-20.79
	-1.144	-20.09	-20.31	-20.49	-20.71	-20.82
	-1.145	-20.12	-20.33	-20.52	-20.74	-20.84
	-1.146	-20.14	-20.35	-20.55	-20.77	-20.87
	-1.147	-20.17	-20.38	-20.58	-20.8	-20.9
	-1.148	-20.2	-20.4	-20.61	-20.83	-20.93
	-1.149	-20.22	-20.43	-20.64	-20.86	-20.96
	-1.15	-20.25	-20.46	-20.67	-20.89	-20.98
	-1.151	-20.28	-20.49	-20.69	-20.92	-21.01
	-1.152	-20.31	-20.52	-20.72	-20.94	-21.04
	-1.153	-20.33	-20.55	-20.75	-20.97	-21.07
	-1.154	-20.36	-20.57	-20.77	-21	-21.1
	-1.155	-20.39	-20.6	-20.79	-21.03	-21.13
	-1.156	-20.41	-20.63	-20.82	-21.05	-21.15
	-1.157	-20.44	-20.66	-20.85	-21.08	-21.18
	-1.158	-20.46	-20.69	-20.87	-21.11	-21.2
	-1.159	-20.49	-20.71	-20.9	-21.14	-21.23
	-1.16	-20.52	-20.74	-20.92	-21.17	-21.25
	-1.161	-20.55	-20.77	-20.95	-21.2	-21.27
	-1.162	-20.57	-20.8	-20.98	-21.23	-21.3
	-1.163	-20.6	-20.82	-21.01	-21.25	-21.32
	-1.164	-20.62	-20.85	-21.03	-21.28	-21.35
	-1.165	-20.65	-20.88	-21.06	-21.31	-21.38
	-1.166	-20.68	-20.91	-21.08	-21.34	-21.41
	-1.167	-20.7	-20.93	-21.11	-21.36	-21.43
	-1.168	-20.73	-20.96	-21.14	-21.39	-21.46
	-1.169	-20.76	-20.98	-21.17	-21.42	-21.49
	-1.17	-20.78	-21.01	-21.2	-21.44	-21.52
	-1.171	-20.81	-21.04	-21.22	-21.47	-21.55
	-1.172	-20.84	-21.06	-21.25	-21.5	-21.58
	-1.173	-20.87	-21.09	-21.28	-21.52	-21.6
	-1.174	-20.9	-21.12	-21.3	-21.55	-21.63
	-1.175	-20.92	-21.14	-21.33	-21.58	-21.66
	-1.176	-20.95	-21.17	-21.36	-21.61	-21.68
	-1.177	-20.98	-21.2	-21.38	-21.63	-21.71
	-1.178	-21.01	-21.23	-21.41	-21.66	-21.74
	-1.179	-21.04	-21.25	-21.44	-21.68	-21.77
	-1.18	-21.06	-21.28	-21.47	-21.7	-21.8
	-1.181	-21.09	-21.31	-21.49	-21.73	-21.82
	-1.182	-21.12	-21.33	-21.52	-21.75	-21.85
	-1.183	-21.15	-21.36	-21.55	-21.78	-21.87
	-1.184	-21.18	-21.39	-21.57	-21.81	-21.9
	-1.185	-21.2	-21.42	-21.6	-21.84	-21.92
	-1.186	-21.23	-21.45	-21.63	-21.86	-21.95
	-1.187	-21.26	-21.48	-21.65	-21.89	-21.98
	-1.188	-21.29	-21.51	-21.68	-21.92	-22
	-1.189	-21.32	-21.54	-21.7	-21.95	-22.03
	-1.19	-21.34	-21.56	-21.73	-21.97	-22.06
	-1.191	-21.37	-21.59	-21.76	-22	-22.09
	-1.192	-21.4	-21.62	-21.78	-22.03	-22.11
	-1.193	-21.43	-21.64	-21.81	-22.05	-22.14
	-1.194	-21.46	-21.67	-21.84	-22.08	-22.17
	-1.195	-21.48	-21.7	-21.86	-22.1	-22.19
	-1.196	-21.51	-21.72	-21.89	-22.13	-22.22
	-1.197	-21.54	-21.75	-21.92	-22.15	-22.24
	-1.198	-21.56	-21.78	-21.94	-22.18	-22.27
	-1.199	-21.59	-21.8	-21.97	-22.21	-22.3
	-1.2	-21.61	-21.83	-22	-22.24	-22.33
	-1.201	-21.64	-21.86	-22.02	-22.27	-22.35
	-1.202	-21.66	-21.88	-22.05	-22.3	-22.38
	-1.203	-21.69	-21.91	-22.07	-22.33	-22.41
	-1.204	-21.71	-21.93	-22.1	-22.36	-22.44
	-1.205	-21.74	-21.96	-22.12	-22.39	-22.47
	-1.206	-21.76	-21.98	-22.15	-22.41	-22.5
	-1.207	-21.79	-22.01	-22.17	-22.44	-22.52
	-1.208	-21.81	-22.03	-22.2	-22.47	-22.55
	-1.209	-21.84	-22.06	-22.23	-22.5	-22.58
	-1.21	-21.87	-22.08	-22.25	-22.52	-22.61
	-1.211	-21.9	-22.11	-22.28	-22.55	-22.64
	-1.212	-21.93	-22.14	-22.31	-22.58	-22.67
	-1.213	-21.96	-22.17	-22.34	-22.61	-22.7
	-1.214	-21.98	-22.19	-22.37	-22.63	-22.73
	-1.215	-22.01	-22.22	-22.39	-22.66	-22.76
	-1.216	-22.04	-22.25	-22.42	-22.69	-22.79
	-1.217	-22.07	-22.28	-22.45	-22.71	-22.82
	-1.218	-22.09	-22.31	-22.48	-22.74	-22.84
	-1.219	-22.11	-22.34	-22.5	-22.77	-22.87
	-1.22	-22.13	-22.37	-22.53	-22.8	-22.89
	-1.221	-22.15	-22.4	-22.56	-22.83	-22.92
	-1.222	-22.17	-22.42	-22.59	-22.85	-22.94
	-1.223	-22.19	-22.45	-22.62	-22.88	-22.97
	-1.224	-22.22	-22.47	-22.65	-22.91	-23
	-1.225	-22.24	-22.49	-22.68	-22.94	-23.02
	-1.226	-22.26	-22.52	-22.71	-22.96	-23.05
	-1.227	-22.28	-22.54	-22.74	-22.99	-23.08
	-1.228	-22.3	-22.57	-22.77	-23.02	-23.11
	-1.229	-22.32	-22.6	-22.8	-23.04	-23.13
	-1.23	-22.35	-22.62	-22.83	-23.07	-23.16
	-1.231	-22.37	-22.65	-22.86	-23.09	-23.19
	-1.232	-22.39	-22.68	-22.89	-23.12	-23.22
	-1.233	-22.42	-22.7	-22.92	-23.15	-23.25
	-1.234	-22.44	-22.73	-22.95	-23.17	-23.28
	-1.235	-22.47	-22.75	-22.97	-23.2	-23.31
	-1.236	-22.49	-22.78	-23	-23.23	-23.33
	-1.237	-22.52	-22.8	-23.03	-23.26	-23.36
	-1.238	-22.55	-22.83	-23.06	-23.29	-23.38
	-1.239	-22.57	-22.86	-23.09	-23.32	-23.41
	-1.24	-22.6	-22.88	-23.12	-23.35	-23.43
	-1.241	-22.63	-22.91	-23.14	-23.38	-23.46
	-1.242	-22.66	-22.93	-23.17	-23.41	-23.49
	-1.243	-22.69	-22.96	-23.19	-23.44	-23.51
	-1.244	-22.71	-22.99	-23.22	-23.46	-23.54
	-1.245	-22.74	-23.01	-23.24	-23.49	-23.56
	-1.246	-22.77	-23.04	-23.27	-23.52	-23.58
	-1.247	-22.79	-23.07	-23.3	-23.54	-23.61
	-1.248	-22.82	-23.09	-23.32	-23.57	-23.64
	-1.249	-22.85	-23.12	-23.35	-23.6	-23.66
	-1.25	-22.88	-23.15	-23.38	-23.63	-23.69
	-1.251	-22.91	-23.18	-23.4	-23.65	-23.72
	-1.252	-22.93	-23.2	-23.43	-23.68	-23.75
	-1.253	-22.96	-23.23	-23.45	-23.71	-23.78
	-1.254	-22.98	-23.26	-23.48	-23.74	-23.8
	-1.255	-23.01	-23.28	-23.5	-23.77	-23.83
	-1.256	-23.03	-23.31	-23.53	-23.8	-23.86
	-1.257	-23.05	-23.33	-23.55	-23.82	-23.88
	-1.258	-23.08	-23.36	-23.58	-23.85	-23.91
	-1.259	-23.1	-23.38	-23.6	-23.88	-23.94
	-1.26	-23.13	-23.41	-23.63	-23.91	-23.97
	-1.261	-23.15	-23.44	-23.66	-23.94	-24
	-1.262	-23.17	-23.46	-23.69	-23.97	-24.02
	-1.263	-23.19	-23.49	-23.72	-24	-24.05
	-1.264	-23.21	-23.52	-23.75	-24.03	-24.08
	-1.265	-23.24	-23.55	-23.77	-24.05	-24.1
	-1.266	-23.27	-23.58	-23.8	-24.08	-24.13
	-1.267	-23.29	-23.61	-23.83	-24.11	-24.16
	-1.268	-23.32	-23.64	-23.85	-24.14	-24.18
	-1.269	-23.35	-23.67	-23.88	-24.17	-24.21
	-1.27	-23.38	-23.69	-23.9	-24.19	-24.24
	-1.271	-23.41	-23.72	-23.93	-24.22	-24.26
	-1.272	-23.43	-23.74	-23.95	-24.24	-24.29
	-1.273	-23.46	-23.77	-23.98	-24.27	-24.32
	-1.274	-23.49	-23.8	-24.01	-24.29	-24.35
	-1.275	-23.51	-23.82	-24.04	-24.32	-24.38
	-1.276	-23.54	-23.85	-24.07	-24.34	-24.4
	-1.277	-23.56	-23.87	-24.09	-24.37	-24.43
	-1.278	-23.58	-23.89	-24.12	-24.39	-24.46
	-1.279	-23.61	-23.92	-24.15	-24.42	-24.49
	-1.28	-23.63	-23.94	-24.18	-24.44	-24.52
	-1.281	-23.66	-23.97	-24.2	-24.47	-24.55
	-1.282	-23.68	-23.99	-24.23	-24.5	-24.58
	-1.283	-23.71	-24.02	-24.26	-24.52	-24.61
	-1.284	-23.74	-24.04	-24.29	-24.55	-24.63
	-1.285	-23.76	-24.07	-24.32	-24.58	-24.66
	-1.286	-23.79	-24.1	-24.34	-24.61	-24.68
	-1.287	-23.82	-24.12	-24.36	-24.63	-24.71
	-1.288	-23.85	-24.15	-24.38	-24.66	-24.73
	-1.289	-23.88	-24.18	-24.41	-24.69	-24.76
	-1.29	-23.9	-24.2	-24.43	-24.71	-24.78
	-1.291	-23.92	-24.23	-24.46	-24.74	-24.81
	-1.292	-23.95	-24.26	-24.48	-24.77	-24.84
	-1.293	-23.97	-24.28	-24.51	-24.8	-24.86
	-1.294	-23.99	-24.31	-24.54	-24.83	-24.89
	-1.295	-24.01	-24.34	-24.56	-24.86	-24.92
	-1.296	-24.04	-24.37	-24.59	-24.89	-24.94
	-1.297	-24.06	-24.4	-24.61	-24.92	-24.97
	-1.298	-24.09	-24.43	-24.64	-24.96	-25
	-1.299	-24.12	-24.46	-24.67	-24.99	-25.02
	-1.3	-24.14	-24.48	-24.69	-25.02	-25.05
	-1.301	-24.17	-24.51	-24.72	-25.05	-25.08
	-1.302	-24.2	-24.54	-24.75	-25.08	-25.1
	-1.303	-24.23	-24.56	-24.78	-25.11	-25.13
	-1.304	-24.26	-24.59	-24.8	-25.14	-25.15
	-1.305	-24.28	-24.61	-24.83	-25.17	-25.18
	-1.306	-24.31	-24.64	-24.86	-25.2	-25.21
	-1.307	-24.34	-24.67	-24.89	-25.23	-25.23
	-1.308	-24.36	-24.69	-24.92	-25.26	-25.26
	-1.309	-24.39	-24.72	-24.95	-25.29	-25.29
	-1.31	-24.42	-24.75	-24.98	-25.32	-25.31
	-1.311	-24.44	-24.78	-25.01	-25.35	-25.34
	-1.312	-24.47	-24.8	-25.04	-25.37	-25.36
	-1.313	-24.49	-24.83	-25.06	-25.4	-25.39
	-1.314	-24.52	-24.86	-25.09	-25.42	-25.41
	-1.315	-24.54	-24.89	-25.12	-25.44	-25.44
	-1.316	-24.57	-24.91	-25.15	-25.47	-25.47
	-1.317	-24.59	-24.94	-25.18	-25.49	-25.5
	-1.318	-24.62	-24.97	-25.21	-25.51	-25.53
	-1.319	-24.64	-24.99	-25.23	-25.53	-25.56
	-1.32	-24.66	-25.02	-25.26	-25.56	-25.59
	-1.321	-24.69	-25.04	-25.29	-25.58	-25.62
	-1.322	-24.71	-25.07	-25.32	-25.61	-25.64
	-1.323	-24.74	-25.09	-25.34	-25.63	-25.67
	-1.324	-24.77	-25.12	-25.37	-25.66	-25.69
	-1.325	-24.8	-25.15	-25.4	-25.69	-25.72
	-1.326	-24.83	-25.18	-25.42	-25.72	-25.74
	-1.327	-24.85	-25.21	-25.45	-25.74	-25.76
	-1.328	-24.88	-25.24	-25.48	-25.77	-25.79
	-1.329	-24.91	-25.27	-25.51	-25.8	-25.81
	-1.33	-24.93	-25.3	-25.53	-25.82	-25.84
	-1.331	-24.96	-25.33	-25.56	-25.85	-25.87
	-1.332	-24.98	-25.36	-25.59	-25.87	-25.9
	-1.333	-25.01	-25.39	-25.62	-25.9	-25.93
	-1.334	-25.03	-25.42	-25.65	-25.92	-25.96
	-1.335	-25.05	-25.45	-25.67	-25.95	-25.99
	-1.336	-25.07	-25.47	-25.7	-25.97	-26.02
	-1.337	-25.1	-25.5	-25.72	-26	-26.05
	-1.338	-25.12	-25.52	-25.75	-26.03	-26.09
	-1.339	-25.15	-25.55	-25.78	-26.05	-26.12
	-1.34	-25.17	-25.57	-25.81	-26.08	-26.15
	-1.341	-25.19	-25.59	-25.83	-26.11	-26.19
	-1.342	-25.22	-25.61	-25.86	-26.13	-26.22
	-1.343	-25.24	-25.63	-25.89	-26.16	-26.25
	-1.344	-25.27	-25.66	-25.91	-26.19	-26.28
	-1.345	-25.29	-25.68	-25.94	-26.22	-26.3
	-1.346	-25.32	-25.71	-25.97	-26.25	-26.33
	-1.347	-25.34	-25.74	-25.99	-26.27	-26.35
	-1.348	-25.36	-25.77	-26.02	-26.3	-26.38
	-1.349	-25.39	-25.8	-26.05	-26.33	-26.4
	-1.35	-25.41	-25.83	-26.08	-26.36	-26.42
	-1.351	-25.44	-25.86	-26.1	-26.39	-26.45
	-1.352	-25.47	-25.89	-26.13	-26.42	-26.47
	-1.353	-25.49	-25.92	-26.16	-26.45	-26.49
	-1.354	-25.52	-25.95	-26.18	-26.47	-26.52
	-1.355	-25.54	-25.98	-26.21	-26.5	-26.55
	-1.356	-25.57	-26.01	-26.23	-26.53	-26.57
	-1.357	-25.6	-26.03	-26.26	-26.54	-26.6
	-1.358	-25.62	-26.06	-26.29	-26.54	-26.62
	-1.359	-25.65	-26.08	-26.31	-26.54	-26.65
	-1.36	-25.67	-26.11	-26.34	-26.55	-26.68
	-1.361	-25.7	-26.13	-26.36	-26.58	-26.71
	-1.362	-25.72	-26.16	-26.39	-26.63	-26.74
	-1.363	-25.75	-26.19	-26.42	-26.69	-26.77
	-1.364	-25.78	-26.22	-26.45	-26.75	-26.8
	-1.365	-25.81	-26.24	-26.48	-26.79	-26.83
	-1.366	-25.84	-26.27	-26.51	-26.83	-26.85
	-1.367	-25.87	-26.29	-26.53	-26.86	-26.88
	-1.368	-25.9	-26.32	-26.56	-26.9	-26.91
	-1.369	-25.93	-26.34	-26.59	-26.93	-26.93
	-1.37	-25.95	-26.37	-26.62	-26.97	-26.96
	-1.371	-25.98	-26.4	-26.65	-27	-26.99
	-1.372	-26.01	-26.42	-26.67	-27.04	-27.02
	-1.373	-26.04	-26.45	-26.7	-27.07	-27.04
	-1.374	-26.06	-26.47	-26.73	-27.09	-27.07
	-1.375	-26.09	-26.5	-26.75	-27.12	-27.1
	-1.376	-26.12	-26.53	-26.78	-27.15	-27.13
	-1.377	-26.15	-26.55	-26.81	-27.18	-27.15
	-1.378	-26.17	-26.57	-26.84	-27.21	-27.18
	-1.379	-26.2	-26.59	-26.86	-27.24	-27.21
	-1.38	-26.22	-26.62	-26.89	-27.27	-27.24
	-1.381	-26.25	-26.64	-26.92	-27.29	-27.26
	-1.382	-26.28	-26.66	-26.94	-27.32	-27.29
	-1.383	-26.31	-26.69	-26.97	-27.35	-27.31
	-1.384	-26.33	-26.71	-27	-27.38	-27.34
	-1.385	-26.36	-26.74	-27.03	-27.41	-27.36
	-1.386	-26.38	-26.76	-27.06	-27.44	-27.39
	-1.387	-26.4	-26.79	-27.09	-27.47	-27.42
	-1.388	-26.43	-26.81	-27.12	-27.5	-27.45
	-1.389	-26.46	-26.84	-27.15	-27.53	-27.48
	-1.39	-26.49	-26.87	-27.18	-27.56	-27.51
	-1.391	-26.52	-26.89	-27.2	-27.59	-27.54
	-1.392	-26.55	-26.92	-27.23	-27.62	-27.57
	-1.393	-26.57	-26.94	-27.25	-27.64	-27.6
	-1.394	-26.6	-26.97	-27.28	-27.67	-27.62
	-1.395	-26.63	-26.99	-27.3	-27.7	-27.65
	-1.396	-26.66	-27.02	-27.33	-27.73	-27.68
	-1.397	-26.68	-27.05	-27.35	-27.75	-27.71
	-1.398	-26.71	-27.08	-27.38	-27.79	-27.75
	-1.399	-26.73	-27.11	-27.41	-27.82	-27.78

## Sheet: Figure 4c
Figure4c
	Diffusion area	H2O2(mg h-1 cm-2)
	cm2	40 mA cm-2	20 mA cm-2	10 mA cm-2	60 mA cm-2
	0.05	--	--	0.4334	--
	0.1	--	--	2.59105	--
	0.15	--	2.04394	--	--
	0.175	--	--	2.60948	2.65098
	0.25	3.35022	2.99676	--	--
	0.45	--	--	--	--
	0.5	6.11785	4.86175	2.72936	7.7455
	0.6	7.17686	5.3327	--	--
	0.75	--	--	2.70169	10.8037
	0.8	--	--	--	--
	1	10.1697	5.51711	2.71092	13.5546
	1.5	10.2238	5.6205	--	14.4613
	2.5	10.215	--	--	14.9685

[truncated: 17 more sheets: Figure 4d, Figure 4e, Figure 5a, Figure 5b, Figure 5e, Supplementary Figure 8, Supplementary Figure 10, Supplementary Figure 11, Supplementary Figure 12, Supplementary Figure 13, Supplementary Figure 15, Supplementary Figure 16, Supplementary Figure 17, Supplementary Figure 18, Supplementary Figure 19, Supplementary Figure 20, Supplementary Figure 21]
